# Supplementary material for: Evolution of the tumor immune landscape during treatment with tebentafusp, a T cell receptor-CD3 bispecific
Source: Cell Rep Med. 2025 Apr 15;6(4):102076. doi: 10.1016/j.xcrm.2025.102076 (PMC12047528; doi:10.1016/j.xcrm.2025.102076)
Supplement: Table S4. Anatomical site of biopsies analyzed by RNA-seq, related to Table 1 and Figure 2 [file mmc2.csv]

SUBJID	Timepoint	Biopsy site
169695	Baseline	Liver
731748	Baseline	Other
906263	Baseline	Liver
644214	Baseline	Other
314116	Baseline	Other
160813	Baseline	Liver
478291	Baseline	Liver
458995	Baseline	Liver
837869	Baseline	Liver
444742	Baseline	Liver
532477	Baseline	Liver
455447	Baseline	Liver
266751	Baseline	Liver
214199	Baseline	Liver
302811	Baseline	Other
277066	Baseline	Liver
946641	Baseline	Liver
457327	Baseline	Liver
707302	Baseline	Liver
602379	Baseline	Liver
611259	Baseline	Liver
883762	Baseline	Liver
432456	Baseline	Liver
533262	Baseline	Liver
486847	Baseline	Liver
785038	Baseline	Liver
290459	Baseline	Other
245044	Baseline	Liver
443755	Baseline	Liver
213659	Baseline	Liver
473464	Baseline	Liver
484694	Baseline	Other
425116	Baseline	Liver
167986	Baseline	Liver
928265	Baseline	Liver
997173	Baseline	Liver
565025	Baseline	Liver
475396	Baseline	Soft tissue
452857	Baseline	Liver
288133	Baseline	Liver
769328	Baseline	Liver
130839	Baseline	Liver
980678	Baseline	Liver
820612	Baseline	Liver
475361	Baseline	Liver
426569	Baseline	Liver
638310	Baseline	Liver
793055	Baseline	Liver
401159	Baseline	Liver
654272	Baseline	Other
807933	Baseline	Liver
380081	Baseline	Liver
247903	Baseline	Liver
775646	Baseline	Liver
770603	Baseline	Liver
922769	Baseline	Liver
614317	Baseline	Liver
306293	Baseline	Liver
972587	Baseline	Liver
299803	Baseline	Liver
565519	Baseline	Liver
614537	Baseline	Other
524683	Baseline	Other
678420	Baseline	Other
243077	Baseline	Liver
514591	Baseline	Liver
874731	Baseline	Liver
743951	Baseline	Liver
399066	Baseline	Other
989492	Baseline	Liver
757158	Baseline	Liver
731748	Day16	Other
314116	Day16	Other
160813	Day16	Liver
644214	Day16	Other
486847	Day16	Liver
458995	Day16	Liver
973863	Day16	Liver
457327	Day16	Liver
475396	Day16	Other
302811	Day16	Other
611259	Day16	Liver
277066	Day16	Liver
883762	Day16	Liver
902422	Day16	Liver
456033	Day16	Liver
970760	Day16	Liver
787447	Day16	Liver
798047	Day16	Liver
707302	Day16	Liver
443755	Day16	Other
432456	Day16	Liver
977313	Day16	Other
928265	Day16	Liver
472666	Day16	Liver
861919	Day16	Liver
575652	Day16	Liver
108848	Day16	Liver
976065	Day16	Liver
589377	Day16	Liver
288133	Day16	Liver
380081	Day16	Liver
769328	Day16	Liver
401159	Day16	Liver
614317	Day16	Liver
475361	Day16	Liver
793055	Day16	Liver
820612	Day16	Liver
807933	Day16	Liver
247903	Day16	Liver
775646	Day16	Liver
654272	Day16	Other
306293	Day16	Liver
243077	Day16	Liver
524683	Day16	Other
514591	Day16	Liver
614537	Day16	Other
743951	Day16	Liver
757158	Day16	Liver
719525	Day16	Liver
169695	Progression	Liver
731748	Progression	Other
906263	Progression	Liver
245044	Progression	Liver
213659	Progression	Liver
785038	Progression	Liver
484694	Progression	Liver
837869	Progression	Liver
997173	Progression	Liver
977313	Progression	Liver
405800	Progression	Liver
800288	Progression	Liver
556114	Progression	Other
352001	Progression	Liver
