# Supplementary material for: Evolution of the tumor immune landscape during treatment with tebentafusp, a T cell receptor-CD3 bispecific
Source: Cell Rep Med. 2025 Apr 15;6(4):102076. doi: 10.1016/j.xcrm.2025.102076 (PMC12047528; doi:10.1016/j.xcrm.2025.102076)
Supplement: Table S5. Gene expression at baseline, related to Figure 2 [file mmc3.csv]

	SUBJID	Visit	ARG1	ATF1	B2M	CASP1	CASP3	CCL21	CCR7	CD164	CD247	CD274	CD3D	CD3E	CD3G	CDH1	CES5A	CTLA4	CXCL10	CXCL11	CXCL9	CYP1A2	EPSTI1	ETV7	FDCSP	FOXP3	GBP1	GBP2	GSDMB	GSDMD	GZMB	HLA-A	HLA-G	IDO1	IFI44L	IFITM2	IL2RB	IL7R	ITCH	KLRB1	KLRF1	LAG3	LEF1	LTB	MLKL	NLRP3	NOS2	PDCD1	PMEL
1	478291	Baseline	5.44294349584873	2.98913900736823	10.8949996041637	3.10768786931437	2.43562859405209	1.02856915219677	0.263034405833794	5.2667865406949	0.650764559116902	1.57531233068744	2.27202318906105	1.4905701304462	0.863938450423971	7.07788386443832	0.22650852980868	0.070389327891398	2.92789645372882	1.26903314645524	2.0071955014042	2.54349588342577	3.21723071622067	0.286881147788162	0.111031312388744	0.111031312388744	5.07253459972295	3.76128527336162	4.20084957463721	2.52105073690096	0.879705766282288	9.33657350466263	0.070389327891398	0.704871964456353	1.58496250072116	5.49569516262407	0.855989697308481	0.650764559116902	5.29609026268396	0.333423733725192	0.0976107966264223	0.344828496997441	0.871843648509318	0.53605290024021	1.57531233068744	1.06350294230616	0.150559676575381	0.070389327891398	10.1683712641674
2	457327	Baseline	1.05658352836637	0.941106310946431	7.59126052462153	0.0565835283663675	0.55581615506164	0.176322772640463	0.333423733725192	0.799087306074004	2.36176835941915	0	0	0	0	5.72710360352266	0	0	0	0	0.344828496997441	0.748461233004036	0.575312330687437	0	0	0	1.44890095114513	1.29865831556452	1.0071955014042	2.0703893278914	0	8.06064189715353	0	0	0	3.87479696589867	0.55581615506164	0	2.15380533607904	0	0	0	0	0.0143552929770701	0	0.0565835283663675	0	0	9.08815219989215
3	458995	Baseline	2.67129337248158	2.36457243229586	10.9387562614923	4.49633451341711	1.85996954822103	3.87184364850932	0.422233000683048	3.86492897228979	2.25096157353322	3.38543103719352	4.07980475463526	3.52481592835751	2.58736499093646	5.09127669436522	0	1.63691458035588	2.52857131887076	0.66902676550963	2.42223300068305	1.63226821549951	4.12350066435096	0.485426827170242	0.0426443374084937	0.422233000683048	6.53745138765307	3.96347412397489	3.26603689399532	4.63633460244218	1.02147972741045	9.93900613608292	0.286881147788162	1.29865831556452	1.63691458035588	3.30451104180995	1.4541758931858	3.27500704749987	4.28688114778816	0.176322772640463	0.298658315564515	0.815575428862573	1.62760683812965	1.20163386116965	1.77399632511117	1.09085343045111	0.0143552929770701	0.333423733725192	8.91474389252886
4	807933	Baseline	3.93922657772821	3.87085786436376	11.7347773507975	4.24868662687383	2.25701061820602	0.815575428862573	0.250961573533219	5.60673831741759	1.59454854955035	1.94485844580754	5.1243281350022	3.98367769469807	3.33913738491959	5.70735913208088	0.0840642647884745	1.30451104180995	3.37016428054021	1.790772037862	1.81966818349646	2.72683121703249	3.81249822533356	1.34482849699744	0.495695162624069	1.11103131238874	5.79753183957196	5.17152710603881	1.37295209791183	5.24336442569366	1.01435529297707	10.7101176320434	0.176322772640463	2.15055967657538	3.67016051412663	7.26143678877999	2.58014548442338	1.94485844580754	5.61970645004589	0.773996325111173	0.137503523749935	1.89917563048051	1.44360665147561	0.855989697308481	1.6507645591169	1.4541758931858	0.22650852980868	0.963474123974886	9.12611075523744
5	380081	Baseline	8.26049618694664	4.04875931191986	11.8219971440532	5.64673869830785	3.01435529297707	2.82374936030827	0.773996325111173	6.46188866443282	2.47767732756531	2.47248777146274	5.31360865703049	4.45022149589718	3.92504996472736	7.03628352798845	1.62760683812965	0.632268215499513	3.611172380044	2.20163386116965	3.87085786436376	8.22124876114444	3.84197311892718	0.659924558402378	0.584962500721156	0.871843648509318	6.16551001804135	5.15946772926677	5.5413289770456	3.92884403671257	1.37295209791183	9.46558681053554	0.613531652917927	1.77399632511117	2.26603689399532	7.13493964349298	2.95419631038688	4.02147972741045	6.53574194107511	1.81966818349646	0.823749360308273	1.35049724708413	1.88752527074159	1.55090066464752	2.21723071622067	1.82781902461732	0.150559676575381	1.02856915219677	7.64731450954714
6	302811	Baseline	0.137503523749935	3.89044669267991	13.9179528822835	6.91587937883577	3.86492897228979	1.72246602447109	1.74416109557041	6.92789645372882	5.02591469875079	4.88459792099006	8.96820597867691	7.94550236237297	7.2149019101607	1.46988597627446	0	3.57531233068744	6.762880292917	5.25474519762921	5.99638874644762	0.0143552929770701	6.52465924141292	2.52356195605701	2.49569516262407	1.85199883711245	8.90692065144212	7.93610787203051	1.79493566280354	3.43162295971329	3.68369645430652	11.9990099208288	0.985500430304885	5.27388882366849	5.07510472220949	6.7981801544352	5.97108365753601	4.74738739965272	5.78214642355464	3.78555055173926	0.659924558402378	4.53231695933277	3.83086375675176	2.39506279951758	2.91838623444635	3.29130885982897	0.0565835283663675	2.67129337248158	8.12189608812429
7	425116	Baseline	4.5963388642052	4.13750352374993	11.9755112521177	4.73281187208294	2.44360665147561	2.29865831556452	0.298658315564515	6.94509263053996	1.28095631383106	1.07724299893246	4.79389588254888	3.50462039240355	3.09085343045111	9.17901334610923	0.0565835283663675	0.895302621333307	2.67807190511264	0.985500430304885	1.96716860753263	2.6959938131099	3.14567745519564	1.38956681176273	0.31034012061215	0.895302621333307	5.18745105402733	3.94766615679601	0.298658315564515	4.43496176018725	0.7311832415722	10.8111659412289	0.214124805352847	1.31614574229336	1.89917563048051	6.86034209697478	2.02147972741045	2.60880924267552	5.6507645591169	0.622930350920177	0.0426443374084937	1.22032995487956	1.46988597627446	0.687060688339892	1.06350294230616	1.24488705912353	0.0840642647884745	0.495695162624069	11.4680232191146
8	928265	Baseline	6.47459828053564	3.66562016406638	11.9755148346153	5.49984588708321	3.06350294230616	3.0703893278914	0.475084882948783	6.71712802619924	2.06695024392463	1.86789646399265	4.86294724802092	3.83289001416474	3.37573453858316	7.44111824453277	0.55581615506164	0.565597175854225	2.93357263826102	1.05658352836637	1.92219784839637	6.30158764660319	4.24640808724638	0.604071323668861	0	0.765534746362977	5.18388345903223	4.70431867776083	1.64616265715789	3.05831649559082	1.17632277264046	9.92039752020482	0.20163386116965	0.739848102699327	3.28095631383106	7.17871464117544	2.17951105027151	4.79025073883523	6.07980475463526	1.71808758396052	0.0840642647884745	0.321928094887362	3.0686708106651	1.13750352374994	2.31034012061215	2.46205231879643	0.111031312388744	0.124328135002202	8.61687961491159
9	167986	Baseline	6.44228003525258	4.26002565596146	10.7784139381479	3.73876783680019	3.53231695933277	4.00988458893184	0.475084882948783	5.93593113975227	1.41142624572647	0.933572638261024	3.20163386116965	2.14730669878029	1.72246602447109	5.6406787642337	1.40053792958373	0.37851162325373	1.76977173924945	0.604071323668861	1.15704371014558	5.07895134139482	2.97269265400426	0.526068811667588	0.0426443374084937	0.344828496997441	4.55765515472542	4.49185309632967	1.62760683812965	2.41683974191283	1.22650852980868	9.37944335187075	0.137503523749935	0.432959407276106	1.59454854955035	7.43646170318241	1.62760683812965	1.96716860753263	6.17352723812251	0.739848102699327	0.475084882948783	0.16349873228288	2.77820857639809	0.594548549550354	1.48026512205446	1.10433665981474	0.298658315564515	0.16349873228288	1.02856915219677
10	169695	Baseline	7.49457561650212	4.15299460549244	11.8351345687016	4.69320814891002	3.06350294230616	1.8073549220576	0.367371065648529	6.4708621994137	2.03913839390696	1.58976348698498	4.37712374912949	3.43829285157915	2.83187724119167	8.9728936524479	1.26903314645524	0.604071323668861	3.9560566524124	2.16992500144231	3.54473265593262	5.99729240763651	3.799087306074	1.37295209791183	0.545968369105293	0.333423733725192	5.86418614465428	4.15704371014558	1.87184364850932	4.5033487351675	0.871843648509318	9.4334602561063	0.0565835283663675	1.51601514700366	2.03210084316702	8.34815273165356	2.4032677223393	1.42223300068305	6.52293456094346	1.01435529297707	0.454175893185802	0.871843648509318	1.91073266190291	0.739848102699327	1.40599235967584	1.62293035092018	0.20163386116965	0.238786859587116	5.30085587126876
11	731748	Baseline	0.0426443374084937	4.2349610948395	11.9432510594191	4.92694824794977	2.89141918684608	0.150559676575381	0.137503523749935	6.0241423458978	1.40599235967584	2.22342254993494	4.73606362787181	3.47897180503294	3.13093086982645	9.30968097692363	0	0.799087306074004	3.30305008468167	1.18269229751619	3.12763327972587	0	3.09592441999854	1.27500704749987	0.0426443374084937	0.75702324650746	5.31686980506433	4.38404980679516	0.6959938131099	4.83995958748953	1.84799690655495	10.2664351923048	0.137503523749935	1.52105073690096	1.70043971814109	7.2107200415305	2.10433665981474	2.37016428054021	5.80167602925359	0.454175893185802	0.0143552929770701	1.83187724119167	1.73552217729654	0.622930350920177	1.14404636961671	1	0.0565835283663675	0.53605290024021	11.7562018596808
12	245044	Baseline	7.49105137636412	3.54843662469604	11.504888489505	4.63691458035588	2.83995958748953	2.53605290024021	0.214124805352847	6.61191006735408	1.49569516262407	1.63226821549951	4.22110372536788	3.12763327972587	2.58496250072116	7.57682443127748	0.895302621333307	0.495695162624069	2.25701061820602	0.7311832415722	1.43829285157915	6.34855112557377	3.22032995487956	0.443606651475615	0.298658315564515	0.687060688339892	5.09508049190141	3.57893871309339	0.748461233004036	3.34482849699744	1.58014548442338	9.9901748910737	0.0840642647884745	0.678071905112638	1.91838623444635	6.77965370199812	2.43028527297778	3.30742852519225	6.20241772157518	1.70487196445635	0.622930350920177	0.411426245726465	1.53106949272595	0.925999418556223	1.30451104180995	1.4905701304462	0.0840642647884745	0.475084882948783	9.25391837735079
13	906263	Baseline	3.05311133645956	4.67185946824748	12.4376272483189	6.17632277264046	3.51475349843975	2.12101540096137	0.985500430304885	7.51112010085101	2.56803210477128	2.78240856492737	5.49825086752783	4.79597469420667	4.27575204882853	9.27965700653368	0.070389327891398	1.36737106564853	4.30012372456901	1.91456452349394	2.86987140617771	2.40871186102943	4.99684064779537	1.83187724119167	2.20789285164133	1.44890095114513	5.81506301719287	4.58616424593091	1.13750352374994	5.05441438791731	2.09085343045111	12.0172851616164	1.99638874644762	2.18903382439002	4.94485844580754	7.64363976928665	3.4262647547021	3.31759350462347	6.3741700760685	1.37295209791183	0.584962500721156	1.48542682717024	3.11103131238874	1.63691458035588	1.95977015521147	3.19377174339668	0.27500704749987	1.03562390973072	12.0297875966004
14	213659	Baseline	2.68257329734758	3.86096279785812	11.3605343749406	4.40190347160796	2.62293035092018	1.33913738491959	0.0976107966264223	5.70846316507212	0.839959587489532	1.32768736417605	2.80529245560071	1.92599941855622	1.89917563048051	9.62179548030663	0.070389327891398	0.400537929583729	2.41142624572647	1.11103131238874	1.52105073690096	2.44360665147561	2.95791459863299	0.495695162624069	1.08406426478847	0.16349873228288	4.3110671022556	3.27052894238072	0.298658315564515	3.16992500144231	1.52606881166759	9.75306628646213	0.176322772640463	0.7311832415722	1.77399632511117	6.60229058486114	1.22650852980868	1.11103131238874	5.58285703484424	0.389566811762726	0	0.344828496997441	0.659924558402378	0.238786859587116	1.17632277264046	1.18269229751619	0.150559676575381	0.0840642647884745	11.1439507409807
15	290459	Baseline	0.0976107966264223	3.75274859140713	9.80387279762063	3.66448284036468	2.48026512205446	0	0.0565835283663675	6.07681559705083	0.678071905112638	0.871843648509318	2.76977173924945	2.38956681176273	1.81147103052984	7.14486214291573	0	0.150559676575381	0.799087306074004	0.22650852980868	0.22650852980868	0.0285691521967709	1.54596836910529	0.432959407276106	0	0.150559676575381	3.33485426933163	4.1333991254172	1.48542682717024	2.31903981556254	0.411426245726465	9.22633993580199	0	0.485426827170242	0.831877241191673	6.12308675098106	0.782408564927373	1.73552217729654	5.21878116778407	0.613531652917927	0.0565835283663675	0.137503523749935	1.66448284036468	0.16349873228288	0.925999418556223	0.84799690655495	0.0426443374084937	0.176322772640463	10.5785613899473
16	443755	Baseline	7.23983716874034	4.04614178164472	10.9311881093337	4.5478199565777	2.73768676140986	1.71369581484336	0.214124805352847	5.98253731439927	0.956056652412403	1.84799690655495	2.19849415363908	1.49569516262407	1.25701061820602	7.99627574898989	0.748461233004036	0.111031312388744	1.93357263826102	1.0071955014042	1.33913738491959	5.92504996472736	3.28095631383106	0.37851162325373	0.0565835283663675	0.505890929729957	5.11103131238874	3.61941301059794	1.11103131238874	3.27947129564447	0.807354922057604	8.62724203294883	0.0976107966264223	0.516015147003665	3.0686708106651	6.41683974191283	1.54596836910529	0.831877241191673	5.78868571061353	0.66902676550963	0.713695814843359	0.55581615506164	0.575312330687437	0.0976107966264223	0.739848102699327	1.02147972741045	0.150559676575381	0.0285691521967709	9.98322165074267
17	785038	Baseline	7.15987133677839	3.76871365703049	11.710754784981	5.14363830992204	3.06004738366994	3.52105073690096	0.613531652917927	6.55535603863583	2.32481060342048	1.29865831556452	5.48091134604775	4.30085587126876	3.93168305705981	7.97762338143295	0.7311832415722	0.910732661902913	3.78555055173926	1.89917563048051	3.65420637794429	6.05961485629722	3.56437816856506	0.963474123974886	0.0565835283663675	0.422233000683048	5.90881290773955	5.02680005934372	0.773996325111173	3.75915583380027	1.74416109557041	10.5114759459922	2.99276843076892	1.88752527074159	2.28688114778816	7.80548593713267	2.94673086014031	3.68144926531496	5.92599941855622	1.86789646399265	0.575312330687437	0.823749360308273	2.10097764772482	1.16992500144231	1.91838623444635	1.47508488294878	0.0285691521967709	0.575312330687437	8.80426011563474
18	473464	Baseline	8.12003046691988	3.62293035092018	11.5452444468194	4.47183776242229	2.80322703643493	2.1243281350022	0.739848102699327	6.51222688651396	2.39231742277876	2.19849415363908	4.9759052735237	4.07724299893246	3.53231695933277	6.89372623659722	1.55090066464752	1.18269229751619	2.64846544302731	1.27500704749987	2.877744249949	6.76977173924945	3.71259578044703	0.831877241191673	1.22650852980868	0.516015147003665	5.74496834824888	4.58135124716878	1.02856915219677	3.38266725274504	1.60880924267552	9.60701584594489	0.432959407276106	3.22804904788446	2.61823865559545	7.47394922190771	3.11935617703968	3.16510798514454	6.53993424517179	2.0703893278914	0.84799690655495	1.22650852980868	1.64154602908752	1.43295940727611	1.01435529297707	1.49569516262407	0.214124805352847	0.400537929583729	7.4749227003798
19	484694	Baseline	0.070389327891398	4.05137210172103	11.5994014872236	5.37503943134692	3.09254574154357	1.08406426478847	0.298658315564515	5.9692426044345	1.21412480535285	1.57046293102604	4.16751850373522	3.26603689399532	2.76977173924945	7.64709860726341	0	0.27500704749987	3.09254574154357	1.4594316186373	2.35895882583233	0.0143552929770701	3.31903981556254	0.963474123974886	0	0.356143810225275	5.37642931106992	4.78293270482084	0.0976107966264223	4.20320115631661	0.933572638261024	10.9555264087094	0.815575428862573	1.58014548442338	2.19849415363908	7.05191583784509	1.61823865559545	3.13750352374994	5.54751152364422	0.613531652917927	0.0565835283663675	0.650764559116902	2.23266075679027	0.782408564927373	1.37851162325373	1.44890095114513	0.150559676575381	0.495695162624069	8.86350488316575
20	444742	Baseline	0.070389327891398	5.88679398997529	11.9812925586208	8.02092439615879	3.71808758396052	5.61999982982136	3.45285896471381	4.9546616208379	0	0	8.29526384536397	6.27444804392521	4.67129337248158	4.11186596386756	0	3.37851162325373	3.99095486039699	0	2.34198574722862	2.21101219348551	5.71314590249026	0	0	0	5.42559357765306	5.43862553808838	0	3.43028527297778	0	8.26655231794239	0.0143552929770701	0	0	5.28798935040895	3.3533232911629	6.63691458035588	0.0426443374084937	0	0	0	5.38543103719352	3.4944156103975	0	0	0	2.68706068833989	1.89141918684608
21	837869	Baseline	5.58886451819015	4.38818953715608	12.2560789227124	5.35614381022528	2.92219784839637	4.00450139223494	0.389566811762726	6.28225445201058	1.87970576628229	2.08406426478847	4.73930807086039	3.79285535236249	3.13093086982645	9.83672892506515	0.37851162325373	0.799087306074004	2.8499992594661	1.0703893278914	2.28392177230762	4.11103131238874	3.35614381022528	0.895302621333307	0	0.422233000683048	5.29388543030237	4.22032995487956	2.05311133645956	3.89530262133331	1.26903314645524	10.8032512576965	0.238786859587116	1.23266075679027	2.06695024392463	7.4274385637151	2.46727948045998	2.94860084749336	6.28392177230762	1.01435529297707	0.594548549550354	0.704871964456353	1.53605290024021	1.22032995487956	1.799087306074	1.24488705912353	0.189033824390017	0.887525270741587	11.266001744747
22	532477	Baseline	0.0565835283663675	3.27798474729977	9.34367430538958	1.99276843076892	2.15055967657538	0	0.0143552929770701	4.98458935036246	0.356143810225275	0.84799690655495	2.86393845042397	1.86393845042397	1.11103131238874	2.38404980679516	0	0.111031312388744	1.09085343045111	0.286881147788162	0.918386234446348	0	1.44360665147561	0.250961573533219	0	0.214124805352847	2.82781902461732	2.34766565630097	0.584962500721156	2.790772037862	0.321928094887362	8.08815219989215	0	0.594548549550354	0.948600847493356	5.02369891726641	0.933572638261024	0.704871964456353	4.49185309632967	0.0426443374084937	0.150559676575381	0.16349873228288	0.443606651475615	0.189033824390017	1.33342373372519	0.422233000683048	0.0143552929770701	0.367371065648529	10.3032213671429
23	214199	Baseline	6.0948694327187	3.25398926623079	11.6933127084453	5.34553831007001	2.72900887033786	4.114367024952	1.02147972741045	6.02945288578697	2.75915583380027	2.17312743348066	4.95093492831454	4.0036022366802	3.44493204894218	8.39630508046153	0.613531652917927	0.485426827170242	3.5385381636298	1.83995958748953	2.96532254836725	5.36702153323231	3.68818035858693	0.613531652917927	0	0.286881147788162	5.76341157447001	4.7371459197762	4.72191944555154	3.12763327972587	1.05658352836637	10.0707649808139	0.31034012061215	1.52606881166759	1.81557542886257	5.54874485993723	2.51096191927738	5.07124781946144	5.79285535236249	1.53106949272595	0.137503523749935	0.678071905112638	2.15704371014558	2.02502879449152	2.10433665981474	1.94860084749336	0.137503523749935	0.189033824390017	9.60634968776628
24	266751	Baseline	7.22139378234186	3.37155886261196	10.848200397363	4.61647532878288	2.44890095114513	3.41683974191283	0.978195629681652	5.80348537559595	2.13422093976063	1.82781902461732	4.74631276642546	3.78345665436024	3.0703893278914	6.88007325387694	1.87184364850932	0.137503523749935	3.73443866613717	1.06350294230616	2.87184364850932	8.02336625632779	4.10601323762212	0.443606651475615	0	0.545968369105293	5.87405920314115	4.18903382439002	4.1168637576909	3.35614381022528	1.43829285157915	9.06646596458591	1.4594316186373	1.35049724708413	3.04439411935845	6.93946167836279	2.72683121703249	4.16992500144231	6.0239206486187	1.62760683812965	0.150559676575381	0.622930350920177	1.80322703643493	1.65535182861255	1.8073549220576	1.86393845042397	0.070389327891398	0.189033824390017	7.14649230697719
25	455447	Baseline	8.3877157951798	3.0496307677246	10.6783976722638	4.25323293853803	2.51349074558812	2.37016428054021	0.176322772640463	6.1636999870842	1.19534759832222	1.23878685958712	2.41683974191283	1.89141918684608	1.13093086982645	7.48623167798101	0.985500430304885	0.0976107966264223	1.97819562968165	0.475084882948783	1.32768736417605	7.20857578421782	2.99457972421575	0.214124805352847	0	0.855989697308481	5.33485426933163	3.63923216324928	2.53106949272595	3.25550073314839	1.04264433740849	8.43061981095978	0.111031312388744	0.485426827170242	1.70929063572336	7.44824022521607	2.1243281350022	1.88752527074159	6.27202318906105	0.925999418556223	0.389566811762726	0.687060688339892	0.495695162624069	0.37851162325373	1.50080205305716	1.57046293102604	0.0976107966264223	0	1.75702324650746
26	997173	Baseline	6.48155728070859	3.89141918684608	12.041556489419	5.25889575507544	3.16671544496642	3.08236196955747	0.545968369105293	6.17052599917685	1.61823865559545	1.92599941855622	5.26753579806874	4.00450139223494	3.47767732756531	8.08894720461877	0.31034012061215	0.678071905112638	4.22650852980868	1.81147103052984	3.44757919654888	3.64385618977472	3.79701297783614	1.33342373372519	0	0.400537929583729	6.54936113292434	4.9387562614923	0.985500430304885	3.90592847817313	1.33913738491959	10.3780130096671	1.72246602447109	1.57531233068744	2.0071955014042	7.12917996361867	2.65992455840238	3.83995958748953	5.79597469420667	1.28688114778816	0.298658315564515	0.903038270112912	1.91456452349394	0.84799690655495	1.17632277264046	1.44360665147561	0.189033824390017	0.495695162624069	10.2307650153272
27	475396	Baseline	0.22650852980868	4.25927248703759	11.8002892130894	5.45154083301783	2.81966818349646	0.31034012061215	0.31034012061215	6.06824086131282	1.47508488294878	1.43829285157915	4.69543711040537	3.24640808724638	3.16510798514454	2.10433665981474	0.0143552929770701	0.871843648509318	2.88166461932035	1.31034012061215	2.15704371014558	0.0143552929770701	3.90496571868403	1.34482849699744	0.27500704749987	0.454175893185802	5.96254902292306	4.85947266685194	0.37851162325373	3.69821847822441	1.23266075679027	10.3619547364219	0.454175893185802	1.22032995487956	3.65306001710456	6.8972404255748	2.44095219802964	1.94485844580754	4.80477637795583	0.594548549550354	0.070389327891398	1.14404636961671	1.74846123300404	0.66902676550963	1.58976348698498	1.76553474636298	0.22650852980868	0.545968369105293	6.44790974874208
28	452857	Baseline	8.12716895103025	3.07382023329167	9.95578065946184	3.73876783680019	2.72465027173297	0.565597175854225	0.400537929583729	5.44956137461324	1.46466826700344	2.11103131238874	2.46466826700344	1.29865831556452	1.14404636961671	5.92362461136832	1.48542682717024	0.0426443374084937	0.263034405833794	0.16349873228288	0.137503523749935	8.07590694742017	2.71369581484336	0.176322772640463	0	0.0143552929770701	5.4239142676731	4.55090066464752	5.52324829260521	2.98185265328974	0.910732661902913	6.90616906769106	0	0.400537929583729	2.18903382439002	6.11665586158262	2.36176835941915	1.70487196445635	6.53216108498321	1.11769504266975	0.432959407276106	0.948600847493356	1.10433665981474	0.0840642647884745	1.6959938131099	0.765534746362977	0.0426443374084937	0.0426443374084937	2.0496307677246
29	565025	Baseline	2.55826763405574	3.94579495674006	12.2368901896743	5.29902480738432	3.08746284125034	1.18903382439002	0.594548549550354	6.40105015932136	1.43829285157915	3.14241343787374	4.33985000288462	2.96347412397489	2.04264433740849	7.9047851297316	0.0143552929770701	0.815575428862573	2.16671544496642	0.485426827170242	1.54101915313356	0.22650852980868	3.7771566660045	0.933572638261024	0.389566811762726	0.594548549550354	5.13996056954546	4.44625622988956	1.4541758931858	3.62410089462811	1.44360665147561	11.5697986587185	4.55028504908841	0.443606651475615	2.22958792274065	7.17242750864548	2.13422093976063	2.57531233068744	5.43429461795993	0.748461233004036	0.214124805352847	1.68257329734758	1.87578006306849	0.604071323668861	1.72683121703249	1.43829285157915	0.124328135002202	0.214124805352847	11.4700131260752
30	565519	Baseline	6.06328721220618	3.93451650158608	10.617540929753	3.57410150808939	2.75060650483559	2.40871186102943	0.0840642647884745	5.90640961709402	0.925999418556223	1.22650852980868	2.31034012061215	0.970853654340484	0.632268215499513	7.6488249215234	0.978195629681652	0	0.565597175854225	0.20163386116965	0.0840642647884745	4.22804904788446	2.09085343045111	0.475084882948783	1.20163386116965	0.238786859587116	3.42492208821069	3.63575439127776	2.22342254993494	4.19534759832222	0.37851162325373	8.83307982997199	3.99095486039699	0.214124805352847	1.32192809488736	8.63742186983925	1.41683974191283	1.83592407425437	6.43112147252643	0.66902676550963	0.584962500721156	0.111031312388744	2.34482849699744	0.53605290024021	1.56559717585423	0.799087306074004	0.238786859587116	0	10.8185821774809
31	922769	Baseline	0.722466024471091	4.45680614923047	12.0972256069397	5.57228336665041	3.07382023329167	2.60169651648096	0.20163386116965	7.56155526295974	1.42223300068305	1.22650852980868	4.56132613645392	2.9126498648972	2.66448284036468	5.37225564844579	0	0.27500704749987	3.27500704749987	1.28688114778816	1.22032995487956	0.356143810225275	3.1407786557828	1.53605290024021	0.545968369105293	0.613531652917927	5.15946772926677	4.38612115681485	0.389566811762726	5.5478199565777	0.782408564927373	11.3543099981105	0.0426443374084937	1.79493566280354	1.83187724119167	8.37699356745245	1.6959938131099	1.71808758396052	6.16912328147676	0.55581615506164	0.0840642647884745	1.33342373372519	2.16349873228288	0.613531652917927	1.47508488294878	1.50589092972996	0.111031312388744	0.443606651475615	11.2881451231534
32	770603	Baseline	5.790772037862	3.81762325751143	11.0305361015881	4.82119997805645	3.28983446517751	2.64616265715789	0.111031312388744	6.36404708360732	1.57046293102604	1.54596836910529	4.48413813120167	2.70487196445635	1.37295209791183	5.80038224830338	0.831877241191673	0.422233000683048	2.31324585178756	0.807354922057604	1.61353165291793	5.0574502721839	3.83289001416474	0.443606651475615	0.176322772640463	0.575312330687437	5.07124781946144	4.70043971814109	4.6450098843911	3.67581593117227	1.28095631383106	10.196245557911	0.659924558402378	1.0703893278914	1.91456452349394	7.29755828116819	1.90303827011291	3.12763327972587	5.7338966052475	1.26303440583379	0.0285691521967709	0.389566811762726	1.93734439215023	1.25096157353322	2.09423606984577	1.38404980679516	0.20163386116965	0.722466024471091	10.9033396037483
33	299803	Baseline	0.992768430768924	3.68818035858693	13.201442424301	7.2349610948395	3.65420637794429	2.26903314645524	1.11103131238874	6.36299581197405	3.93640237772506	5.18903382439002	6.16410241248175	5.47800105583793	4.4235781709818	6.35755200461808	0	2.799087306074	3.26002565596146	2.24792751344359	3.03033607837096	0.0143552929770701	6.61058195849253	2.56803210477128	3.82680268428583	2.29278174922785	7.91354767750997	7.32499056912157	4.87184364850932	5.10139795218253	1.91838623444635	10.8481925713242	2.40871186102943	4.78450398292957	4.22958792274065	6.02236781302845	3.8073549220576	4.97131362406888	7.00450139223494	0.985500430304885	0.333423733725192	2.37295209791183	3.39917109381982	1.57046293102604	4.94392132655349	4.77663042305105	0.150559676575381	1.90689059560852	6.49233391454472
34	972587	Baseline	0.238786859587116	4.01881218574282	9.47161425415875	4.16832111573972	2.06695024392463	0.722466024471091	0.0285691521967709	6.7235585614721	0.782408564927373	0.790772037862	2.25398926623079	1.78240856492737	1.40599235967584	5.28688114778816	0.0285691521967709	0.0565835283663675	0.505890929729957	0.0565835283663675	0.214124805352847	0.070389327891398	1.54101915313356	0.111031312388744	0	0.16349873228288	2.51096191927738	2.16027483140859	1.01435529297707	2.63923216324928	0.367371065648529	8.29673270458435	0	0.0976107966264223	1.18269229751619	6.28114183367197	0.622930350920177	1.68257329734758	5.26228280642066	0.464668267003444	0.0840642647884745	0.070389327891398	1.53605290024021	0.333423733725192	0.704871964456353	0.839959587489532	0.0426443374084937	0.0143552929770701	11.0608039946846
35	288133	Baseline	1.4594316186373	4.08406426478847	11.1034123994219	4.73498052343589	3.0232553523003	2.84398384404833	0.16349873228288	5.83314309635834	1.05658352836637	1.78659636189081	3.66789212523023	2.74631276642546	2.23878685958712	6.44426950241348	0.0840642647884745	0.344828496997441	1.97452931248388	0.790772037862	1.09085343045111	1.59454854955035	2.73984810269933	0.773996325111173	0.0426443374084937	0.604071323668861	4.58436125251871	3.29130885982897	0.286881147788162	4.04614178164472	0.641546029087524	10.5361597769754	1.02147972741045	0.545968369105293	1.49569516262407	6.37347421446529	1.67807190511264	1.82374936030827	5.63720448190229	0.575312330687437	0.356143810225275	0.422233000683048	1.50080205305716	0.545968369105293	1.15055967657538	1.0496307677246	0.286881147788162	0.333423733725192	11.4645661705014
36	757158	Baseline	8.14583027496601	3.76447355099267	11.0481939458293	4.18507363787676	2.41413553298445	2.57773093149008	0.263034405833794	6.26978123827438	1.50080205305716	1.64616265715789	4.12515513132229	2.98550043030489	2.7311832415722	6.08576455377831	1.0496307677246	0.124328135002202	1.70929063572336	0.464668267003444	1.49569516262407	8.20050631516393	4.30158764660319	0.286881147788162	0	0.27500704749987	5.72191944555154	3.92219784839637	3.30451104180995	3.14893410452634	1.37295209791183	8.24293589533958	0.070389327891398	0.344828496997441	3.42088657497553	8.0645272199785	2.47508488294878	2.23878685958712	6.37190729759515	0.978195629681652	0.344828496997441	0.722466024471091	0.505890929729957	0.713695814843359	1.33342373372519	0.948600847493356	0.0143552929770701	0.495695162624069	1.38956681176273
37	769328	Baseline	1.86393845042397	4.12515513132229	10.914101050242	5.30158764660319	2.63226821549951	1.31614574229336	0.389566811762726	6.02547181462118	1.01435529297707	2.72246602447109	3.18586654531133	2.42223300068305	1.8073549220576	7.29755828116819	0.0285691521967709	0.807354922057604	2.03913839390696	0.250961573533219	0.594548549550354	0.575312330687437	3.19849415363908	0.22650852980868	0.659924558402378	0.678071905112638	4.08151006812092	4.26453643099903	2.78868571061353	4.1407786557828	0.933572638261024	9.92924361168888	0.20163386116965	0.286881147788162	2.13750352374994	6.40002551791402	1.76128527336162	2.3533232911629	5.93286433530552	0.659924558402378	0.37851162325373	0.189033824390017	2.61823865559545	1	1.73984810269933	1.89141918684608	0.400537929583729	0.22650852980868	12.1102092304514
38	707302	Baseline	6.26002565596146	3.65535182861255	10.8765476418776	4.5957423394744	0.941106310946431	0	1.91073266190291	4.71644223684332	0.0143552929770701	0	6.16128307454201	4.01346225980656	2.22342254993494	5.7279204545632	0	0	1.22650852980868	0	0	2.29865831556452	1.65535182861255	0	0	0	3.65878273401283	3.29130885982897	0.0976107966264223	2.91073266190291	0	7.55474232171032	1.35049724708413	0	1.01435529297707	6.29535569289167	0.333423733725192	5.32481060342048	4.98550043030489	0	1.42223300068305	1.56559717585423	2.89141918684608	1.01435529297707	0.344828496997441	0	0	1.68257329734758	8.95503957510539
39	980678	Baseline	8.13581187410422	3.39506279951758	11.4644895933831	4.84649331596456	3.00180224263399	2.48800077083407	0.895302621333307	6.02613608984167	1.73552217729654	1.95977015521147	2.9126498648972	2.13750352374994	1.77820857639809	7.34198574722862	2.01435529297707	0.495695162624069	2.83187724119167	0.933572638261024	1.59931779369823	6.38145643014699	4.42827641439251	0.704871964456353	0	2.16027483140859	5.82094479188069	5.0232553523003	4.84899843040002	3.89141918684608	1.25096157353322	8.34434029784954	0.0285691521967709	0.594548549550354	3.23112515787905	7.9273038981527	1.8073549220576	2.60644222813161	6.7110818623067	1.11769504266975	0.356143810225275	1.0071955014042	0.659924558402378	0.55581615506164	1.98913900736823	1.66448284036468	0.111031312388744	0.214124805352847	1.38404980679516
40	475361	Baseline	8.16661503118243	3.40053792958373	10.9531779202587	4.63691458035588	2.48284828306847	2.13750352374994	0.27500704749987	5.91814767387683	1.55581615506164	1.51601514700366	3.46988597627446	2.3305584000308	1.20789285164133	6.6477462172081	2.30742852519225	0.400537929583729	2.13093086982645	0.321928094887362	0.956056652412403	7.1490357564581	3.37573453858316	0.739848102699327	0.070389327891398	0.641546029087524	5.29204549249286	4.21955576916691	3.93357263826102	3.95698592461258	1.03562390973072	7.46466826700344	0.0285691521967709	0.31034012061215	2.36176835941915	7.21519321658085	2.13750352374994	1.84799690655495	6.24050514939098	1.13750352374994	0.75702324650746	1.16349873228288	0.722466024471091	0.963474123974886	1.60407132366886	1.28688114778816	0.0426443374084937	0.111031312388744	4.66049513188851
41	793055	Baseline	7.60221633969009	3.15218341905505	10.5437858471232	4.8972404255748	2.44625622988956	0.925999418556223	0.070389327891398	4.90496571868403	0.963474123974886	0.871843648509318	3.5668151540109	2.43829285157915	1.20163386116965	4.63807383718072	1.70043971814109	0	2.790772037862	0.594548549550354	1.1243281350022	5.45975946661982	4.19927972133662	0.137503523749935	0	0.575312330687437	4.10349763970334	3.56559717585422	1.39506279951758	2.75060650483559	0.632268215499513	6.32463061526719	0.27500704749987	0.389566811762726	2.877744249949	6.39609097039437	1.74416109557041	1.91073266190291	5.74227574754027	2.10097764772482	0.526068811667588	0.839959587489532	0.485426827170242	0.20163386116965	0.739848102699327	0.66902676550963	0.0285691521967709	0.0976107966264223	2.6507645591169
42	820612	Baseline	6.17492568250068	3.41006969175638	9.68373153887604	0.0143552929770701	1.26303440583379	0.0426443374084937	0	5.58195375084882	0.321928094887362	0	0	3.31903981556254	3.29425313644451	5.64558638591361	0.871843648509318	0	2.63459326844576	0	0.941106310946431	3.97269265400426	1.58014548442338	0.948600847493356	0	0.0143552929770701	3.99186193055632	3.55826763405574	0	3.40599235967584	0	6.82896155231732	0.111031312388744	1.9297909977186	2.20789285164133	6.39728957770161	3.27351588970212	1.25701061820602	4.91981677005279	2.39780296186249	0.863938450423971	1.6507645591169	1.15055967657538	0	1.58496250072116	1.20163386116965	0	0	8.68786553915066
43	401159	Baseline	7.07756346727058	3.56315813040281	11.0153941436114	4.10685079645022	2.67581593117227	1.19534759832222	0.176322772640463	5.45811948117451	0.839959587489532	1.13093086982645	2.18903382439002	1.22032995487956	0.622930350920177	7.09602987630799	2.0071955014042	0.0565835283663675	1.14404636961671	0.111031312388744	0.495695162624069	5.67722632823532	2.43829285157915	0.55581615506164	0.0565835283663675	0.263034405833794	4.29792505250381	4.02236781302845	4.07210580048042	3.28688114778816	0.622930350920177	8.46532151358055	0.0565835283663675	0.189033824390017	1.74416109557041	6.6839771069756	1.37851162325373	1.60407132366886	5.97705090611061	0.641546029087524	0.22650852980868	1.11103131238874	0.925999418556223	0.263034405833794	1.33913738491959	0.879705766282288	0.150559676575381	0.20163386116965	8.27290966632248
44	426569	Baseline	7.77965370199812	4.06781078378962	11.0588576212267	5.44161626940656	3.24488705912353	2.54843662469604	1.07724299893246	6.05723363504243	1.38956681176273	1.87970576628229	3.27798474729977	2.58976348698498	1.83187724119167	7.86666075081999	1.32192809488736	0.584962500721156	2.96347412397489	1.6507645591169	1.51096191927738	4.46401472450489	4.71973105674985	0.855989697308481	0	0.594548549550354	6.13852780142227	4.799087306074	5.17951105027151	3.94016675048282	1.17632277264046	8.48663393507016	0.124328135002202	0.650764559116902	4.26077843189343	7.6507645591169	1.75702324650746	3.19219416528334	6.35895882583233	1.17632277264046	0.31034012061215	1.11769504266975	2.45154083301783	1.08406426478847	2.83187724119167	1.75274859140713	0.137503523749935	0.367371065648529	8.79425339154382
45	654272	Baseline	0.0426443374084937	2.30742852519225	8.52277766952458	3.12598165385472	0.910732661902913	0.0143552929770701	0.0285691521967709	3.43562859405209	0.526068811667588	1.04264433740849	0.855989697308481	0.895302621333307	0.0565835283663675	2.48542682717024	0	0.070389327891398	1.36176835941915	0.526068811667588	0.238786859587116	0.0285691521967709	2.38128337250378	0.0143552929770701	0.27500704749987	0.443606651475615	3.02502879449152	1.89530262133331	0.963474123974886	2.37016428054021	0.464668267003444	5.7894684369412	0	1.66902676550963	3.18428029441938	4.3110671022556	0.356143810225275	0.286881147788162	3.91838623444635	0.367371065648529	0.070389327891398	0.137503523749935	0.298658315564515	0.124328135002202	0.855989697308481	0.53605290024021	0.0143552929770701	0.0143552929770701	6.24507727535967
46	611259	Baseline	3.41142624572647	3.97636363573276	11.0842303969534	4.1906148602095	3.43295940727611	1.06350294230616	0.111031312388744	5.68622036502273	1.09085343045111	0.839959587489532	3.47508488294878	2.26603689399532	1.4594316186373	5.16108148227718	0.422233000683048	0.713695814843359	2.29865831556452	0.505890929729957	1.53106949272595	3.01256867350306	2.51853513898218	0.799087306074004	0.0840642647884745	0.367371065648529	3.99729240763651	3.52105073690096	1.58976348698498	3.95884267524324	0.432959407276106	10.8057922298342	2.23266075679027	0.53605290024021	1.62760683812965	7.35288208652296	1.60407132366886	1.38956681176273	5.75728999237877	0.475084882948783	0.298658315564515	0.948600847493356	4.1906148602095	0.485426827170242	0.941106310946431	0.992768430768924	0.0285691521967709	0.150559676575381	6.75728999237877
47	602379	Baseline	7.11071819355064	3.93357263826102	11.9676441619018	4.53044535469291	3.24031432933371	2.53106949272595	0.526068811667588	6.00427665587793	2.14730669878029	2.39506279951758	5.08576455377831	3.92884403671257	3.29865831556452	7.02867964850448	1.32192809488736	0.298658315564515	3.28095631383106	1.21412480535285	3.02856915219677	6.60481264994841	3.84498815668261	1.79493566280354	0	0.722466024471091	5.93734439215023	4.8293421939028	1.66902676550963	3.94673086014031	1.54101915313356	10.3861642783321	0.0840642647884745	1.65992455840238	2.3305584000308	6.21295836272829	3.28983446517751	2.78659636189081	6.08214904135387	1.38404980679516	0.505890929729957	1.20163386116965	1.37295209791183	0.992768430768924	1.84398384404833	1.25096157353322	0.150559676575381	0.910732661902913	11.7904055191444
48	277066	Baseline	0.176322772640463	3.20476675065461	9.92215323930958	2.95046841415012	1.81147103052984	1.05658352836637	0.263034405833794	5.62964804418744	0.641546029087524	1.65535182861255	2.52606881166759	1.92599941855622	1.26303440583379	6.10118781525974	0	0.298658315564515	1.37851162325373	0.863938450423971	0.594548549550354	0	2.98913900736823	0.356143810225275	0	0.124328135002202	3.26753579806873	2.48542682717024	0.622930350920177	3.21878116778407	0.879705766282288	8.39810235161161	0.0426443374084937	0.22650852980868	3.74738739965272	5.611172380044	0.739848102699327	0.765534746362977	4.60644222813161	0.137503523749935	0.070389327891398	0.189033824390017	1.23878685958712	0.286881147788162	0.815575428862573	0.933572638261024	0.0840642647884745	0.16349873228288	10.9231417506213
49	946641	Baseline	3.8569856897822	3.50716034911752	10.9370427201061	3.8923910259134	3.04788732939655	1.47508488294878	0.0565835283663675	5.67270819562222	0.687060688339892	1.41142624572647	3.16510798514454	1.6959938131099	1.35049724708413	6.88971689161508	0.0143552929770701	0	1.48542682717024	0.575312330687437	1.31034012061215	0.782408564927373	2.73335434061383	0.454175893185802	0.070389327891398	0.070389327891398	4.06695024392463	3.02856915219677	3.22650852980868	3.82578562746479	0.20163386116965	11.2375684982313	2.48284828306847	0.400537929583729	1.54596836910529	5.91193121230905	0.84799690655495	1.26303440583379	5.30852106219326	0.505890929729957	0.150559676575381	0.070389327891398	1.30451104180995	0.454175893185802	1.21412480535285	0.748461233004036	0.111031312388744	0.0143552929770701	10.7731969133672
50	130839	Baseline	0.748461233004036	3.83794324189103	9.63030353327502	2.23266075679027	2.39780296186249	0.37851162325373	0.0143552929770701	4.39437694495706	0.20163386116965	1.98913900736823	0.970853654340484	0.53605290024021	0.070389327891398	7.70217268536555	0.0143552929770701	0	0.505890929729957	0.0565835283663675	0.137503523749935	0.22650852980868	1.09761079662642	0.516015147003665	0	0.20163386116965	0.903038270112912	1.0496307677246	0.150559676575381	3.34482849699744	0.0976107966264223	8.2599785944214	0.298658315564515	0.321928094887362	0.713695814843359	6.36422222109353	0.422233000683048	0.344828496997441	5.16108148227718	0.321928094887362	0.0426443374084937	0.0840642647884745	1.67807190511264	0.0565835283663675	0.27500704749987	0.464668267003444	0.286881147788162	0.070389327891398	11.8452940192788
51	638310	Baseline	7.92029330021101	3.35049724708413	11.8119486065839	5.38577613826941	2.70043971814109	4.22804904788446	0.799087306074004	6.25417828621676	2.94860084749336	1.58014548442338	5.52950864107431	4.14404636961671	3.36317107711924	6.74590957250391	2.08406426478847	0.66902676550963	3.19377174339668	1.06350294230616	2.96901230751632	7.23620558153169	3.80322703643493	0.604071323668861	0	0.545968369105293	5.96231765494231	5.08788710093312	4.97956810009519	3.81352468929781	1.15704371014558	9.1647812509022	0.53605290024021	1.31614574229336	2.30742852519225	7.13226836577046	3.4995270242151	3.84799690655495	6.4586116725846	2.13750352374994	0.604071323668861	1.4541758931858	1.77399632511117	1.31614574229336	2.17632277264046	1.95977015521147	0.189033824390017	0.613531652917927	6.94403849975484
52	614317	Baseline	5.13750352374993	4.60169651648096	13.1711721054443	5.73063995591679	3.5197934862411	0.176322772640463	0.584962500721156	7.13381009110603	2.59931779369823	2.10768786931437	6.33019983285091	4.60703434594862	4.268284666521	8.40173284952262	0.464668267003444	1.54596836910529	5.01792190799726	2.57046293102604	3.67694435910691	3.76341157447001	4.92789645372882	3.01077983875324	0.454175893185802	1.50589092972996	7.85162412734689	7.82374936030827	2.07382023329167	5.09929520433777	1.38404980679516	11.2944886489509	0.356143810225275	3.99457972421575	3.68929916053589	8.3471341137561	3.31759350462347	2.80322703643493	6.28410691122874	0.790772037862	0.0565835283663675	2.81557542886257	2.83187724119167	1.11769504266975	2.3305584000308	1.46988597627446	0.27500704749987	0.799087306074004	3.07553263116736
53	883762	Baseline	7.82661204073869	3.99909803370561	12.1744825722969	5.41582625747291	3.03738222200308	1.58014548442338	0.75702324650746	6.41295084580588	2.31034012061215	2.26303440583379	5.53075745746122	4.20241772157518	3.93734439215023	6.21819994369474	0.815575428862573	1.24488705912353	5.84071499114108	3.7771566660045	4.45483390689887	7.7124582171534	4.43362716708478	1.18903382439002	0.238786859587116	0.879705766282288	6.82119997805645	4.95140129167431	1.83592407425437	3.19534759832222	2.40599235967584	9.30624400903441	0.0565835283663675	2.31324585178756	3.4867143730307	7.76507056943317	2.75274859140713	3.10433665981474	6.08597694907364	2.09761079662642	1.15704371014558	0.6959938131099	0.933572638261024	0.978195629681652	2.38128337250378	1.74416109557041	0.189033824390017	0.344828496997441	4.86344293434804
54	432456	Baseline	2.54843662469604	4.09339115325301	11.6023555462516	4.38612115681485	3.03386345186628	0.286881147788162	0.0976107966264223	6.22091032164872	0.871843648509318	2.02856915219677	2.73552217729654	1.91456452349394	1.29865831556452	9.28459278788793	0.0285691521967709	0.356143810225275	3.34766565630097	1.19534759832222	0.333423733725192	0.55581615506164	4.31251996747495	1.0496307677246	0.454175893185802	0.516015147003665	5.10810622368613	3.48800077083407	0.286881147788162	3.63343121035563	1.0071955014042	9.91472894596103	1.17632277264046	0.933572638261024	4.5341861390901	6.62161235302432	1.05658352836637	0.978195629681652	6.05028401430171	0.16349873228288	0.124328135002202	1.34482849699744	2.22342254993494	0.22650852980868	1.49569516262407	1.14404636961671	0.0976107966264223	0.263034405833794	11.7386665203887
55	533262	Baseline	0.070389327891398	4.15461561132689	13.7677861637676	6.53915881110803	3.59931779369823	6.10852445677817	1.46988597627446	6.38180248316877	4.07809742302666	5.36246988875021	7.6651226952658	6.13647851834917	5.66305992374782	4.39711840904258	0	2.86195536414487	6.45975946661982	5.17791779219584	7.3720814835345	0.0143552929770701	6.46057876077603	2.30451104180995	1.0496307677246	2.06004738366994	9.68669310711385	7.92445623862289	2.78659636189081	3.60288440871842	5.54751152364422	11.0671318067745	2.92599941855622	7.4110872267986	4.37016428054021	6.83895176695194	4.49697358099828	5.95907460114051	5.58736499093646	2.91073266190291	0.641546029087524	2.09423606984577	3.52606881166759	3.94204525991605	2.99638874644762	4.24488705912353	0.16349873228288	1.06350294230616	0.632268215499513
56	314116	Baseline	0.799087306074004	2.16027483140859	12.6907160836301	5.72410451986685	2.63691458035588	1.790772037862	1.54101915313356	4.71808758396052	0.505890929729957	0.344828496997441	5.78633498041697	3.77294133783134	3.88166461932035	5.27761287075669	0	0.0840642647884745	4.5552026338783	2.49569516262407	3.22804904788446	0.863938450423971	2.51853513898218	0.622930350920177	0	0	4.22110372536788	4.32840565895857	0	1.03562390973072	1.41142624572647	8.12979817318714	0	2.24184018356467	2.57288966842058	5.54008928198252	0.641546029087524	1.790772037862	4.62410089462811	1.0496307677246	0.0143552929770701	0.0143552929770701	2.28392177230762	1.13750352374994	1.35614381022528	0.765534746362977	0	0.0143552929770701	4.63459326844576
57	644214	Baseline	0.0840642647884745	4.07638806851284	12.9217182284119	5.74227574754027	3.50842865253186	0.411426245726465	0.31034012061215	7.37755760323341	2.1407786557828	2.4594316186373	5.76924279514054	4.30961277245412	3.82374936030827	8.17881421635862	0	1.88362081628567	4.87578006306849	3.58736499093646	4.33127526714661	0.0143552929770701	4.7235585614721	1.90689059560852	0.55581615506164	1.29278174922785	6.88983855076605	5.28355142317431	0.495695162624069	2.85798099512757	2.67355642399014	11.1895404385595	0.0976107966264223	2.76765479823735	4.85996954822103	7.39128655811118	3.30158764660319	1.97819562968165	6.06888573730101	0.37851162325373	0.124328135002202	1.790772037862	3.12763327972587	1.0071955014042	1.43829285157915	1.76128527336162	0.124328135002202	1.13750352374994	5.44890095114513
58	160813	Baseline	0.485426827170242	4.32912359629157	10.7690939946617	3.78972925137577	2.45154083301783	1.28095631383106	0.31034012061215	6.41937034252815	0.584962500721156	1.30451104180995	2.71149490665009	1.93357263826102	1.50080205305716	8.53294028837287	0.0143552929770701	0.31034012061215	1.58976348698498	0.389566811762726	0.879705766282288	0.985500430304885	1.93357263826102	0.411426245726465	0.124328135002202	0.111031312388744	4.36317107711924	3.89336221076387	0.37851162325373	3.21101219348551	0.344828496997441	10.4697740751793	5.04133060682062	0.748461233004036	2.02856915219677	6.68873986801449	1.22032995487956	1.68706068833989	5.70210340662939	0.22650852980868	0.16349873228288	0.321928094887362	1.90303827011291	0.150559676575381	1.44360665147561	1.01435529297707	0.20163386116965	0.111031312388744	10.2873083683738
59	614537	Baseline	5.41818994794577	3.55213110825378	10.1445562819823	2.72683121703249	2.10433665981474	0.0426443374084937	0.176322772640463	5.53449743373817	0.66902676550963	3	1.76128527336162	1.06350294230616	0.678071905112638	6.61382629093404	0.22650852980868	0.16349873228288	2.02147972741045	0.687060688339892	0.978195629681652	4.45811948117451	2.93922657772821	0.286881147788162	0	0.137503523749935	4.41345868800798	3.22342254993494	2.63691458035588	3.31903981556254	0.918386234446348	8.80732271868388	0.0285691521967709	0.505890929729957	2.30451104180995	6.88557436437143	0.678071905112638	1.09761079662642	5.45516280124451	0	0	0.333423733725192	0.475084882948783	0.31034012061215	0.970853654340484	0.584962500721156	0.0840642647884745	0.0285691521967709	11.4240875369394
60	874731	Baseline	8.02170180007169	3.91647664443772	11.3457323387953	4.63226821549951	2.57773093149008	3.47638168756724	0.31034012061215	6.35191096110308	1.59454854955035	2.60644222813161	2.88557436437143	2.24488705912353	1.83187724119167	6.92088874164952	1.33913738491959	0.722466024471091	3.38681094647222	1.74416109557041	2.28688114778816	7.38965284778511	4.32409051603798	0.6959938131099	0.27500704749987	0.956056652412403	5.88898672118656	5.08703845676695	3.69932952567316	4.22727899446832	0.815575428862573	8.91163166804352	0.16349873228288	1.22650852980868	4.19298316997399	8.00101403849448	2.18586654531133	2.24184018356467	6.51206882625186	0.970853654340484	0.286881147788162	0.66902676550963	1.65535182861255	0.790772037862	1.96716860753263	1.26903314645524	0.150559676575381	0.176322772640463	9.61366056445416
61	486847	Baseline	3.54225804976692	3.45811948117451	10.5922981825661	3.3533232911629	2.76128527336162	0.20163386116965	0.0143552929770701	6.18646094003548	0.27500704749987	0.678071905112638	0.985500430304885	0.53605290024021	0.22650852980868	9.12075627297847	0	0.0840642647884745	0.55581615506164	0.070389327891398	0.238786859587116	0.0976107966264223	1.98913900736823	0.137503523749935	0.070389327891398	0.0976107966264223	3.56193705962243	3.03386345186628	2.1243281350022	3.58255600301406	0.31034012061215	10.1538939821028	0.321928094887362	0.22650852980868	0.411426245726465	6.19593810042783	0.53605290024021	0.16349873228288	5.45121111183233	0.0285691521967709	0	0.16349873228288	1.28095631383106	0.286881147788162	0.963474123974886	1.11103131238874	0.0976107966264223	0	9.01900686078791
62	514591	Baseline	7.63546419816788	3.73443866613717	11.3551363281245	4.06522762277562	2.23572705983806	3.02502879449152	0.250961573533219	6.96855160336395	1.47508488294878	1.59931779369823	3.09254574154357	2.36457243229586	1.63226821549951	7.46581125447608	0.963474123974886	0.0840642647884745	2.02502879449152	0.807354922057604	1.41142624572647	7.78979444761777	2.68257329734758	0.485426827170242	0	0.879705766282288	4.36036427654347	3.12598165385472	1.90689059560852	3.41413553298445	1.24488705912353	8.48972756361815	0.0426443374084937	0.871843648509318	1.4541758931858	6.54797414832058	1.88752527074159	1.49569516262407	6.13811817761461	0.839959587489532	0.454175893185802	0.485426827170242	0.584962500721156	0.475084882948783	0.918386234446348	0.782408564927373	0.150559676575381	0.0426443374084937	8.07183773621965
63	524683	Baseline	0.20163386116965	3.87381319835909	10.8562776720428	3.90110824301451	2.91073266190291	0.495695162624069	0.0976107966264223	6.12267271882414	0.66902676550963	0.903038270112912	2.44360665147561	1.38404980679516	1.46988597627446	6.13483699344912	0	0.22650852980868	0.7311832415722	0.321928094887362	0.659924558402378	0.070389327891398	2.06695024392463	0.20163386116965	0.0565835283663675	0.344828496997441	2.92029330021101	3.36737106564853	0.641546029087524	4.26603689399532	0.678071905112638	9.3164173084195	0.16349873228288	0.250961573533219	2.49825086752783	6.86294724802092	0.594548549550354	1.68257329734758	6.13401553005844	0.250961573533219	0	0.713695814843359	3.45022149589718	0.0143552929770701	0.6959938131099	0.704871964456353	0.0285691521967709	0.070389327891398	4.97315203787724
64	243077	Baseline	8.11707162384512	3.7279204545632	12.2507662111387	4.99684064779537	2.65306001710456	4.30012372456901	0.594548549550354	6.29241366782748	2.56315813040281	1.88752527074159	5.56285295958392	4.42693561964834	4.02768487693716	8.38672474079917	1.20789285164133	1.15055967657538	3.98367769469807	2.33628338786443	3.3743439890385	9.00528769390787	4.68650052718322	1.52105073690096	0.53605290024021	0.454175893185802	6.59424994765735	5.16349873228288	2.29278174922785	3.84398384404833	1.38404980679516	9.8632260925357	0.189033824390017	3.0703893278914	4.52606881166759	7.46605606259469	3.15380533607904	3.84498815668261	6.23150921086705	1.19534759832222	0.37851162325373	2.31903981556254	2.0036022366802	1.28688114778816	1.4594316186373	1.38404980679516	0.0976107966264223	1.32192809488736	7.1586601753465
65	678420	Baseline	0.0285691521967709	3.72574115650395	11.0749575991874	4.26903314645524	2.6507645591169	0.411426245726465	0.070389327891398	6.20808800822477	0.526068811667588	1.20789285164133	2.09423606984577	1.36176835941915	0.782408564927373	7.6096220078221	0	0.356143810225275	1.72246602447109	0.443606651475615	0.678071905112638	0	2.80529245560071	0.22650852980868	0	0.22650852980868	3.27500704749987	2.85199883711245	0.411426245726465	4.37155886261196	0.31034012061215	8.65245064221023	2.24792751344359	0.831877241191673	2.34482849699744	5.99367436175059	0.887525270741587	1.39506279951758	5.70099449416827	0.070389327891398	0.070389327891398	0.321928094887362	2.49825086752783	0.189033824390017	1.11769504266975	0.782408564927373	0.070389327891398	0.070389327891398	8.05224198118114
66	989492	Baseline	0.189033824390017	3.68929916053589	8.52642098914789	2.33342373372519	2.30158764660319	0.622930350920177	0	5.54318652456517	0.111031312388744	1.44890095114513	1.91838623444635	0.0976107966264223	0	7.53441961637302	0	0	0.137503523749935	0	0.0426443374084937	0.0285691521967709	0.622930350920177	0.070389327891398	0	0.150559676575381	1.35614381022528	1.13750352374994	0.632268215499513	3.10265813136374	0.263034405833794	8.39720399591063	0.0285691521967709	0.0285691521967709	0.286881147788162	4.95652136333312	0.0840642647884745	0.0976107966264223	4.96486066424585	0.137503523749935	0.66902676550963	0	0.321928094887362	0	0.594548549550354	0.238786859587116	0.443606651475615	0	11.6915516122673
67	743951	Baseline	0.0565835283663675	4.05224198118114	10.2335957115268	3.01613970265525	1.88752527074159	1.6507645591169	0.214124805352847	4.74899785009815	0.238786859587116	1.04264433740849	2.13093086982645	1.0703893278914	0.704871964456353	8.76715819052844	0	0.782408564927373	1.86789646399265	0.464668267003444	0.879705766282288	0	2.22650852980868	0.432959407276106	0.722466024471091	0.400537929583729	3.17152710603881	2.65535182861255	0.37851162325373	3.37989816352469	0.55581615506164	8.96214410460336	1.71808758396052	0.678071905112638	1.15055967657538	7.06995989045977	0.443606651475615	0.722466024471091	5.20711196120771	0.0285691521967709	0.150559676575381	0.16349873228288	2.32481060342048	0.070389327891398	0.704871964456353	0.7311832415722	0.485426827170242	0.0426443374084937	10.919377329334
68	399066	Baseline	0	3.99004721957379	10.1785777140758	3.69041709553247	3.38543103719352	0.250961573533219	0.298658315564515	6.17292748960384	1.20789285164133	2.26303440583379	3.44360665147561	2.72465027173297	1.42223300068305	7.86746408476795	0	0.0565835283663675	0.55581615506164	0.782408564927373	0.632268215499513	0	1.43295940727611	0.333423733725192	0	0.31034012061215	2.16349873228288	3.0496307677246	0.575312330687437	4.09423606984577	1.86393845042397	9.54859075054853	5.26341005875634	0.594548549550354	0.871843648509318	7.47467939233623	1.64154602908752	2.60169651648096	5.63749432520631	0.765534746362977	0	0.16349873228288	2.36176835941915	0.641546029087524	1.89530262133331	1.25096157353322	0.526068811667588	0.584962500721156	12.5929334964523
69	247903	Baseline	6.51159454153741	4.21334728173344	11.9777736185709	4.71699089440494	2.95233356636969	2.88947354253111	0.286881147788162	6.4944156103975	1.54596836910529	2.68706068833989	4.14974711950468	3.28540221886225	2.46727948045998	8.04067329264376	0.855989697308481	1.37851162325373	3.14893410452634	0.485426827170242	2.85598969730848	4.12018602753186	3.70708299177171	0.978195629681652	0.124328135002202	0.839959587489532	5.68509917200661	4.45811948117451	4.62351574149055	4.08915913191124	0.925999418556223	10.9120659869405	0.687060688339892	1.31614574229336	2.61353165291793	7.18517277514125	2.44625622988956	3.0703893278914	6.52732060787705	0.933572638261024	0.124328135002202	0.739848102699327	1.52606881166759	1.32192809488736	2.23266075679027	1.4594316186373	0.22650852980868	0.214124805352847	9.98189545412955
70	775646	Baseline	6.34961297182452	4.13996056954546	12.124383067424	5.97407036702403	3.13586316536868	2.72900887033786	0.495695162624069	6.86430997582391	1.89141918684608	2.24792751344359	5.47183776242229	3.94485844580754	3.611172380044	7.34438468641748	0.367371065648529	1.08406426478847	4.46532151358055	2.19849415363908	3.89044669267991	2.73984810269933	4.48349335128439	1.27500704749987	0.75702324650746	1.64616265715789	6.7110818623067	5.46564802598228	3.26303440583379	4.87135084063403	1.4276061727819	10.9539126882225	0.176322772640463	2.22032995487956	2.87381319835909	7.73876783680019	3.13257684267001	2.51853513898218	5.83238371654913	0.925999418556223	0.400537929583729	1.76977173924945	2.22342254993494	1.20789285164133	1.74416109557041	1.67807190511264	0.176322772640463	0.622930350920177	10.8344473472423
71	306293	Baseline	1.61823865559545	3.97085365434048	11.7887672644228	5.80992886572143	2.8499992594661	0.887525270741587	0.321928094887362	5.39197388306029	1.89141918684608	2.59215800212536	4.92029330021101	3.95698592461258	2.61588707391606	7.84241320457331	0	0.739848102699327	3.60880924267552	1.35049724708413	2.63691458035588	0.495695162624069	4.5478199565777	0.650764559116902	0.137503523749935	0.422233000683048	5.24412594328373	4.54905302933729	1.87184364850932	3.46727948045998	1.68257329734758	10.2952294010335	0.356143810225275	1.49569516262407	1.61823865559545	6.37521323955639	2.70265754339091	2.74416109557041	5.69655030107857	1.11769504266975	0.20163386116965	1.22032995487956	1.99638874644762	0.344828496997441	2.05311133645956	2.20163386116965	0.0426443374084937	0.782408564927373	10.6833280148046
[truncated: 18 more columns]
