# Supplementary material for: Evolution of the tumor immune landscape during treatment with tebentafusp, a T cell receptor-CD3 bispecific
Source: Cell Rep Med. 2025 Apr 15;6(4):102076. doi: 10.1016/j.xcrm.2025.102076 (PMC12047528; doi:10.1016/j.xcrm.2025.102076)
Supplement: Table S6. Gene expression on-treatment, related to Figure 4 [file mmc4.csv]

	SUBJID	Visit	ARG1	ATF1	B2M	CASP1	CASP3	CCL21	CCR7	CD164	CD247	CD274	CD3D	CD3E	CD3G	CDH1	CES5A	CTLA4	CXCL10	CXCL11	CXCL9	CYP1A2	EPSTI1	ETV7	FDCSP	FOXP3	GBP1	GBP2	GSDMB	GSDMD	GZMB	HLA-A	HLA-G	IDO1	IFI44L	IFITM2	IL2RB	IL7R	ITCH	KLRB1	KLRF1	LAG3	LEF1	LTB	MLKL	NLRP3	NOS2	PDCD1	PMEL
1	731748	Day16	0.070389327891398	2.27500704749987	11.3131211164104	4.56193705962243	1.46466826700344	0.0840642647884745	0.214124805352847	3.98093926608551	0.545968369105293	3.19849415363908	4.50716034911752	1.6507645591169	1.4594316186373	5.04220656012069	0	1.17632277264046	6.01212167271222	4.27798474729977	4.87823487911234	0	3.99638874644762	3.33628338786443	6.18249367494537	0.0976107966264223	6.53651921335343	6.268284666521	0.333423733725192	3.47767732756531	3.83289001416474	8.09976858988509	0.070389327891398	4.89772447021644	4.05918219921169	6.64529816394863	1.14404636961671	1.20789285164133	3.57410150808939	0.422233000683048	0.0426443374084937	0.622930350920177	0.367371065648529	0.176322772640463	1.29865831556452	0.678071905112638	0.0143552929770701	0.356143810225275	8.58330846484768
2	314116	Day16	0.632268215499513	1.33913738491959	7.20925839366556	2.47248777146274	0.400537929583729	0.263034405833794	0.0840642647884745	2.01077983875324	0.124328135002202	2.25701061820602	1.51096191927738	1.62760683812965	0.773996325111173	6.63633460244218	0	0.189033824390017	0.495695162624069	0	0.632268215499513	0.0285691521967709	2.48800077083407	0.604071323668861	0	0.238786859587116	5.64241277290506	2.91073266190291	0.799087306074004	2.59931779369823	0.594548549550354	7.63684209586616	0.286881147788162	1.32192809488736	2.26002565596146	2.30742852519225	0.7311832415722	0.739848102699327	3.28540221886225	0.389566811762726	0	0.411426245726465	0.176322772640463	0.137503523749935	1.16349873228288	0.53605290024021	0.0143552929770701	0.422233000683048	6.834281417144
3	160813	Day16	7.2807707701306	3.26603689399532	10.8003175287896	4.72955277045397	2.24184018356467	2.26603689399532	0.485426827170242	5.65992455840238	1.46988597627446	1.40599235967584	3.56193705962243	2.49569516262407	2.23266075679027	6.35420529586169	0.978195629681652	0.176322772640463	2.17632277264046	0.956056652412403	3.1906148602095	6.03869955130559	4.85947266685194	0.594548549550354	4.36667191611176	0.20163386116965	6.29737486052832	5.1574479962743	4.17072627613155	3.80838505065609	1.15055967657538	9.13691423463014	1.87578006306849	1.20163386116965	3.9136075118231	7.95901662316149	2.54101915313356	2.69376571221778	6.08831123588866	0.773996325111173	0.495695162624069	0.584962500721156	1.0071955014042	0.526068811667588	2.10097764772482	0.941106310946431	0.070389327891398	0.189033824390017	5.02458563827827
4	644214	Day16	0.584962500721156	3.86888427302877	11.5332567195757	5.85249829878989	3.23572705983806	1.47508488294878	1.14404636961671	6.98276546258365	2.02856915219677	1.58014548442338	3.95046841415012	2.56315813040281	2.28983446517751	0.333423733725192	0	1.25701061820602	1.70929063572336	0.739848102699327	1.96716860753263	0	4.78345665436024	0.432959407276106	0.432959407276106	0.31034012061215	6.6959938131099	6.19179950106508	4.3037807481771	3.4262647547021	2.02856915219677	8.53919759271153	0.16349873228288	2.0036022366802	5.37816477987163	6.82273014794452	2.41413553298445	2.93168305705981	5.98276546258365	1.61353165291793	0.704871964456353	0.464668267003444	1.87184364850932	0.704871964456353	3.17312743348066	4.53977919169849	0.0840642647884745	0.411426245726465	1.15704371014558
5	486847	Day16	2.07724299893246	2.71369581484336	10.5841451177259	2.87970576628229	2.23572705983806	0.298658315564515	0.0285691521967709	5.16309613843601	0.475084882948783	1.19534759832222	2.01077983875324	1.24488705912353	0.823749360308273	7.38111029409905	0.0285691521967709	0.263034405833794	2.59215800212536	1.32768736417605	2.09761079662642	0.20163386116965	2.20476675065461	0.956056652412403	1.07724299893246	0.176322772640463	5.00584907569669	4.44757919654888	2.36176835941915	3.799087306074	0.739848102699327	9.56157435519275	0.16349873228288	2.60169651648096	1	5.91288933622996	0.722466024471091	1.07724299893246	4.89917563048051	0.250961573533219	0	0.0976107966264223	1.24488705912353	0.137503523749935	0.6959938131099	0.933572638261024	0.0565835283663675	0.150559676575381	7.52285611736673
6	458995	Day16	0.75702324650746	2.82984955984469	12.2738247325033	6.12267271882414	3.07210580048042	2.01435529297707	1.15055967657538	4.75488750216347	2.76553474636298	3.44095219802964	5.12722055048807	4.62819033461521	4.41953889151378	2.38956681176273	0	3.26753579806873	4.20633064787105	4.48349335128439	5.90857275875175	0.0143552929770701	4.90977310414164	1.61353165291793	6.853870927484	1.07724299893246	8.4905701304462	6.915759896038	4.02856915219677	4.91886323727459	4.02236781302845	10.4999255917898	0	5.08576455377831	4.18903382439002	6.63749432520631	2.9126498648972	4.57349571549561	5.06995989045977	1.4905701304462	0.411426245726465	1.73984810269933	3.50716034911752	1.13093086982645	3.11935617703968	2.70043971814109	0.0285691521967709	0.321928094887362	4.62819033461521
7	457327	Day16	4.5453506448223	3.4262647547021	11.5036170686642	5.73903797911741	2.87970576628229	0.22650852980868	0.485426827170242	5.54473265593262	1.06350294230616	2.09761079662642	3.10433665981474	1.87970576628229	2.11769504266975	7.59477246041879	0.594548549550354	0.505890929729957	3.83895176695194	2.28392177230762	4.20398416585599	0.176322772640463	4.29425313644451	1.77399632511117	0.7311832415722	0.298658315564515	7.92154344350897	6.88129753691112	4.36036427654347	3.98185265328974	2.80322703643493	9.81555941875242	0.27500704749987	2.58255600301406	3.61941301059794	7.5837597536395	1.35614381022528	1.74416109557041	5.64731450954714	0.55581615506164	0.16349873228288	0.773996325111173	0.411426245726465	0.27500704749987	2.59693514238723	0.6959938131099	0	0.298658315564515	8.6764860417019
8	475396	Day16	0.137503523749935	3.90689059560852	11.2272127988199	5.82476785314329	2.58255600301406	0.111031312388744	0.250961573533219	5.50969584193339	1.36737106564853	2.46205231879643	4.30815697511476	2.88557436437143	2.60644222813161	0.863938450423971	0	1	4.52919626799939	3.24944534108584	3.55949181320504	0	4.32912359629157	1.97085365434048	0.111031312388744	0.333423733725192	7.28909670241999	5.51569983828404	1.18903382439002	4.07895134139482	2.17312743348066	9.79798569056491	0.189033824390017	2.72465027173297	4.26528685756517	6.59857363778299	2.12763327972587	1.48542682717024	4.58014548442338	0.55581615506164	0.137503523749935	0.992768430768924	1.24488705912353	0.613531652917927	2.63923216324928	1.48542682717024	0.214124805352847	1.0071955014042	3.9297909977186
9	302811	Day16	0.66902676550963	3.93168305705981	12.8256008116578	6.54859075054854	3.52356195605701	1.87578006306849	2.62293035092018	6.37173309062267	4.9560566524124	4.13504228623365	8.64677469324406	7.60644222813161	6.84749588378871	1.91838623444635	0	4.12350066435096	6.05571626351254	4.66732447027863	5.30048984436311	0	5.75007048586569	2.42223300068305	2.43028527297778	1.88752527074159	8.54488717797432	7.28206907519813	3.12763327972587	4.20633064787105	2.1407786557828	10.9493379496764	0.20163386116965	4.27052894238072	5.58766502110098	6.70127180220197	5.32732808262995	6.24545763260967	5.762880292917	3.84699468696557	0.687060688339892	3.82068956055921	4.82578562746479	2.89530262133331	3.3743439890385	2.77188557851537	0.0143552929770701	2.95233356636969	8.61555607511611
10	611259	Day16	0.0840642647884745	1.95977015521147	9.06676193238691	4.37573453858316	1.7311832415722	0.411426245726465	0.443606651475615	3.62643913669732	0.53605290024021	1.36737106564853	3.58856473740135	2.62058641045188	1.86393845042397	7.00101403849448	0	0.773996325111173	1.32768736417605	0.16349873228288	0.422233000683048	0	1.64616265715789	0.321928094887362	0	0.298658315564515	4.48349335128439	2.87381319835909	0.7311832415722	2.26903314645524	0.505890929729957	8.5915597458278	3.57410150808939	1.18269229751619	2.0703893278914	3.51853513898218	1.05658352836637	2.9429835981871	3.01256867350306	0.298658315564515	0.150559676575381	0.584962500721156	0.903038270112912	0.575312330687437	0.66902676550963	1.71369581484336	0	0.238786859587116	9.09842692720171
11	277066	Day16	0.111031312388744	3.21412480535285	10.8246326259625	3.05484847699562	1.94485844580754	0.263034405833794	0.0976107966264223	4.50080205305716	0.773996325111173	2.98913900736823	3.20945336562895	2.39780296186249	1.82374936030827	7.39900014826113	0	0.863938450423971	0.443606651475615	0.111031312388744	1.6915341649192	0.0285691521967709	2.93922657772821	0.22650852980868	0.0285691521967709	0.286881147788162	3.34482849699744	2.52857131887076	2.20789285164133	3.89530262133331	1	9.92256953715494	0.298658315564515	0.150559676575381	3.63226821549951	5.22380865860602	1.19534759832222	2.53106949272595	5.14852742516046	0.400537929583729	0.0285691521967709	0.389566811762726	1.55581615506164	0.454175893185802	1.02856915219677	1.16349873228288	0.137503523749935	0.0840642647884745	11.2509319748709
12	883762	Day16	7.28475471041768	3.24944534108584	11.9408971648839	5.54812832358559	2.89530262133331	2.31034012061215	0.495695162624069	5.33806779754262	1.84398384404833	3.27947129564447	4.56376827845203	3.98367769469807	3.18745105402733	6.80928581019891	0.604071323668861	0.799087306074004	5.05224198118114	4.06177619758669	6.56163163037584	4.2349610948395	6.0232553523003	1.81557542886257	2.43028527297778	0.782408564927373	8.2579534945489	5.7967534769737	5.78528898070402	4.33342373372519	2.62058641045188	9.76283047523917	0.214124805352847	3.14730669878029	6.3177743728041	7.25228697099979	2.70265754339091	2.24488705912353	6.0239206486187	1.11103131238874	0.298658315564515	1.97085365434048	1.70043971814109	0.659924558402378	3.16832111573972	1.88752527074159	0.124328135002202	0.485426827170242	1.93357263826102
13	707302	Day16	0.189033824390017	3.30305008468167	10.4492208815161	4.81813476081085	2.83995958748953	1.78659636189081	0.526068811667588	4.79181407116183	1.76128527336162	1.76553474636298	5.20084957463721	3.7771566660045	3.23572705983806	0.687060688339892	0	1.44890095114513	3.16671544496642	0.815575428862573	2.70265754339091	0	3.24488705912353	0.823749360308273	0.0840642647884745	0.485426827170242	6.04788732939655	4.82119997805645	1.13093086982645	4.31034012061215	1.23266075679027	10.3171977764076	5.97315203787724	1.82374936030827	2.16349873228288	5.74173662382664	3.56803210477128	1.96716860753263	4.83794324189103	0.739848102699327	0.150559676575381	1.44360665147561	1.22032995487956	0.613531652917927	1.4276061727819	1.02147972741045	0.176322772640463	0.985500430304885	9.82588100700585
14	443755	Day16	0.0976107966264223	3.14730669878029	12.2754756283828	6.21761848535105	2.66448284036468	0.505890929729957	0.176322772640463	5.26303440583379	0.948600847493356	2.88166461932035	4.57228336665041	2.45154083301783	2.0496307677246	4.72246602447109	0.0565835283663675	1.16349873228288	6.1548181090521	5.26978123827438	6.24469681780449	0	5.23534412817267	2.05311133645956	4.10097764772482	0.333423733725192	7.91552090075196	7.0203688510632	0.678071905112638	3.71808758396052	3.4867143730307	9.60538691592159	0.27500704749987	5.32373033752135	5.36702153323231	7.17891378466957	1.790772037862	1.38956681176273	4.81455042346181	0.20163386116965	0.111031312388744	0.879705766282288	0.978195629681652	0.454175893185802	1.63226821549951	1.96347412397489	0	0.20163386116965	5.63923216324928
15	432456	Day16	1.21412480535285	2.91647664443772	13.1950614869527	5.61823865559545	2.52105073690096	0.443606651475615	1.13750352374994	6.03694284479826	2.19219416528334	5.24944534108584	4.76128527336162	2.97269265400426	2.07724299893246	8.49008872394347	0.356143810225275	3.06350294230616	5.71589337054761	5.24222139509837	6.50716034911752	0.0285691521967709	5.63778411029132	3.11103131238874	2.9297909977186	0.565597175854225	8.88648918022137	5.66106547980695	4.00809242094872	4.78555055173926	5.14282184411593	9.48000251085156	1.14404636961671	6.1872530855823	7.4517056653563	6.35948603031139	1.96347412397489	2.47248777146274	6.27835652801072	0.16349873228288	0	2.01077983875324	3.64500988439109	0.27500704749987	3.85598969730848	2.66220549965362	0.070389327891398	0.411426245726465	8.5373348987991
16	928265	Day16	7.93439855243498	3.28243980500639	11.3988291824446	5.4369613378336	2.52606881166759	2.34766565630097	0.545968369105293	5.9692426044345	1.4276061727819	2.799087306074	3.39369076418745	2.877744249949	1.98550043030488	6.81301154860562	1.66448284036468	0.20163386116965	3.08236196955747	2.06695024392463	4.18269229751619	5	5.78711898281334	1.61353165291793	0	0.250961573533219	7.63328588725897	5.41987593042219	5.01881218574282	4.16912328147676	1.15055967657538	8.40514146313634	0.124328135002202	1.32768736417605	6.268284666521	8.34345223956482	2.13750352374994	3.13586316536868	6.1906148602095	0.933572638261024	0.344828496997441	0.918386234446348	0.903038270112912	0.584962500721156	2.77610398807316	1.31034012061215	0.0143552929770701	0.111031312388744	1.06350294230616
17	288133	Day16	5.55028504908841	2.99638874644762	12.1087073956371	5.92742242873987	2.83187724119167	3.31034012061215	0.782408564927373	4.92267359284945	2.78659636189081	3.55704241526372	5.88435370684799	5.20867331962947	4.24031432933371	5.33127526714661	0.411426245726465	3.20789285164133	4.39506279951758	2.68481873755322	5.74335339094491	1.96347412397489	5.53480866123175	1.55090066464752	1	1.22032995487956	7.80548593713267	5.86021792474585	4.89287670006069	4.72137265947682	2.58014548442338	11.4772624445271	0.956056652412403	3.04614178164472	3.97911075501579	5.73063995591679	4.09254574154357	4.75007048586569	5.57015930163612	2.14404636961671	0.485426827170242	2.31034012061215	2.82984955984469	1.36176835941915	3.12928301694497	1.81557542886257	0.0840642647884745	1.93357263826102	8.64464945391956
18	380081	Day16	5.78057257426304	4.37364821133469	13.0488835946353	6.30067286942404	3.75808993420181	2.87578006306849	0.37851162325373	6.97670731184688	2.19849415363908	4.44890095114513	6.04919510562227	4.18269229751619	3.89141918684608	8.01541505238669	0.659924558402378	1.92219784839637	7.26011977443628	5.53729606709084	5.61470984411521	5.92599941855622	6.18962691588486	3	2.42223300068305	1.1243281350022	8.48490343325848	7.05723363504243	4.60288440871842	4.6507645591169	3.61588707391606	10.7956663098527	1.32192809488736	6.13051908302734	5.06995989045977	7.49329507050358	3.01613970265525	3.48800077083407	6.51680311744266	1.47508488294878	0.75702324650746	1.48026512205446	2.31324585178756	1.43295940727611	2.96716860753263	2.53106949272595	0.137503523749935	0.748461233004036	9.59788495165385
19	769328	Day16	3.12267271882414	4.05311133645956	13.4153786725141	7.04100198716751	3.06695024392463	2.14404636961671	1.08406426478847	6.36614733152048	3.8923910259134	5.94930146832828	6.43546191447928	5.53200519379057	4.74038793246835	6.28540221886225	0.344828496997441	3.49185309632967	4.41345868800798	3.13093086982645	4.67976157351685	1.89530262133331	6.12350066435096	3.02680005934372	2.50842865253186	0.799087306074004	9.10577758656545	7.59648795685669	5.21412480535285	4.81147103052984	4.66845955691538	11.5745935273376	1.30451104180995	3.29425313644451	4.97911075501579	5.62527048937469	4.55949181320504	3.8011586560937	6.67454539384587	1.77399632511117	0	3.39369076418745	3.26453643099903	1.48542682717024	4.25247621413522	4.09423606984577	0.214124805352847	2.08406426478847	10.3601886700627
20	401159	Day16	8.02486262686334	3.36737106564853	10.6493370236665	4.07724299893246	2.03562390973072	0.839959587489532	0.238786859587116	5.92576211367192	1.91838623444635	1.82781902461732	2.91073266190291	2.57531233068744	1.68706068833989	6.11103131238874	2.26002565596146	0	0.584962500721156	0.124328135002202	0.748461233004036	5.51727569320958	3.62760683812965	0.0976107966264223	0	0.070389327891398	4.88068552526112	4.54287709935414	5.04745114041639	3.27202318906105	0.992768430768924	7.66398497917084	0	0.807354922057604	2.98913900736823	7.46057876077603	2.49569516262407	2.74200621086674	6.48526580311283	1.89917563048051	0.7311832415722	0.970853654340484	0.604071323668861	0.879705766282288	1.91456452349394	1.40599235967584	0.20163386116965	0.0143552929770701	1.74846123300404
21	614317	Day16	4.17472598770613	4.34908214639109	12.9662693093294	5.21645486514476	3.50969584193339	1.50589092972996	0.321928094887362	6.97349647981295	2.38956681176273	1.89917563048051	6.16952419715	4.32553033156756	4.23419472295381	8.23677959813378	0.111031312388744	1.41683974191283	4.01167453338092	1.85996954822103	2.88557436437143	3.97636363573276	4.92457500339273	2.35614381022528	2.65992455840238	1.44890095114513	7.08161658331465	7.52997707390733	2.11103131238874	4.72301239639237	2.01077983875324	11.4653674338525	0.176322772640463	3.5909612413426	4.45088131527337	8.41362792902417	3.24184018356467	2.73335434061383	6.19475685442225	0.765534746362977	0.0840642647884745	2.83995958748953	2.66902676550963	0.970853654340484	2.1243281350022	1.66902676550963	0.238786859587116	0.863938450423971	2.62293035092018
22	475361	Day16	7.65699682226873	4.05398016818765	12.5305721545857	6.10956950937069	2.97085365434048	5.31650781910311	0.970853654340484	6.4446008137115	3.02680005934372	2.79493566280354	6.08725066461331	5.27127625917593	4.43762724831895	8.27500704749987	0.773996325111173	1.19534759832222	2.57288966842058	1.38956681176273	5.22380865860602	5.95861071205585	4.59753117422421	1.10433665981474	0.124328135002202	0.910732661902913	5.62146583446014	5.59454854955035	3.40871186102943	4.3547342399706	2.12763327972587	10.1730649539958	0.150559676575381	1.57046293102604	3.08065766334523	7.48099210369791	3.63110428236588	5.4905701304462	6.37312615775892	3.21567859660793	0.250961573533219	1.20163386116965	3.44493204894218	2.43295940727611	2.6667565918848	2.75060650483559	0.20163386116965	1.55090066464752	8.94022549094173
23	793055	Day16	5.90134963765088	2.99095486039699	10.4226640120912	4.58676474335514	1.66448284036468	0.505890929729957	0.0565835283663675	4.25701061820602	1.38956681176273	0.879705766282288	4.24792751344359	2.86789646399265	1.95977015521147	4.21256933885081	0.903038270112912	0.356143810225275	2.16992500144231	0.739848102699327	1.71369581484336	4.16027483140859	4.03650333373899	0.464668267003444	0.678071905112638	0.111031312388744	3.6915341649192	4.02768487693716	0.790772037862	2.82171021503467	1.70043971814109	7.33136485049545	0.790772037862	0.53605290024021	2.18269229751619	6.15055967657538	2.09761079662642	2.19534759832222	4.94579495674006	1.97452931248388	0.411426245726465	0.748461233004036	0.871843648509318	0.333423733725192	0.575312330687437	1.13750352374994	0.0143552929770701	0.176322772640463	5.8109571587378
24	820612	Day16	5.141187525005	3.82578562746479	11.7132576204026	4.88068552526112	2.53106949272595	0.584962500721156	0.176322772640463	5.21218021004443	1.13750352374994	1.76128527336162	5.09634619899318	3.05658352836637	2.20476675065461	3.35755200461808	0.887525270741587	0.855989697308481	5.02812708231714	2.46205231879643	3.10265813136374	3.93357263826102	4.29792505250381	0.933572638261024	0.176322772640463	0.516015147003665	4.96116025813664	4.6915341649192	1.31034012061215	3.65191274464578	2.31034012061215	8.61724704946963	0.443606651475615	1.55090066464752	2.66902676550963	6.57621978120958	1.81147103052984	1.85996954822103	5.46532151358055	0.84799690655495	0	1.21412480535285	1.87578006306849	0.321928094887362	0.925999418556223	1.4541758931858	0.0426443374084937	0.933572638261024	3.96624587322494
25	807933	Day16	2.9429835981871	3.85199883711245	12.7603041252864	6.30761067215807	2.95046841415012	0.356143810225275	0.948600847493356	5.9136075118231	3.10265813136374	3.77925972037238	6.87700799321402	5.24716800037477	4.73226919950145	6.49569516262407	0.137503523749935	3.06177619758669	6.63821867880936	5.73741636593706	6.87921563716567	1.08406426478847	5.96532254836725	3.52105073690096	6.77162151792327	1.90303827011291	8.89802691566752	8.65424218704716	2.28095631383106	5.87184364850932	3.97727992349992	11.5285762023352	0.53605290024021	6.78842470743944	5.54318652456517	8.09729475112348	4.45483390689887	2.790772037862	5.64327899631198	0.799087306074004	0.27500704749987	3.55949181320504	2.10433665981474	1.50589092972996	2.46727948045998	2.01077983875324	0.150559676575381	1.60880924267552	9.11215276382603
26	247903	Day16	4.41886457739032	3.57288966842058	12.0249699456454	6.6321227752009	2.57288966842058	2.28983446517751	1.97452931248388	5.40156220725607	3.76765479823735	4.44028782084042	6.70362677086498	5.6839771069756	4.60584986719498	5.29682445864937	0.485426827170242	2.60644222813161	4.71644223684332	3.66562016406638	7.08565834440359	0.55581615506164	5.79259510251225	2.01077983875324	5.20084957463721	1.55581615506164	8.22337427908455	6.94976835993135	4.74038793246835	4.64038956005495	4.28983446517751	10.5384993642957	0.632268215499513	4.59454854955035	4.09254574154357	7.36780786211585	4.68818035858693	5.91886323727459	5.81480674309309	2.82374936030827	0.321928094887362	2.29865831556452	3.97085365434048	3.36597242759338	3.73443866613717	3.94110631094643	0.250961573533219	1.0071955014042	6.08321336824898
27	775646	Day16	0.0143552929770701	4.69766263347052	13.3560860228973	6.15116879418666	3.43028527297778	1.39506279951758	0.545968369105293	7.33234990037387	2.50080205305716	2.18903382439002	6.36194377373524	4.72519581722666	4.46793154602629	6.12039341559244	0.0285691521967709	2.08746284125034	3.86690797814317	3.57773093149008	7.6398833131998	0	5.1811025507538	2.17632277264046	5.5077946401987	1.23878685958712	7.05582470013486	8.16103107980924	0.948600847493356	5.6284819943839	3.93451650158608	12.0908831952541	0.137503523749935	3.96716860753263	4.20554891117303	8.24412594328373	4.15380533607904	2.41683974191283	6.01858966780594	0.910732661902913	0.176322772640463	2.67807190511264	2.05311133645956	0.622930350920177	1.90303827011291	1.57531233068744	0	0.831877241191673	9.17669676359736
28	654272	Day16	0.298658315564515	2.92789645372882	10.3342397598586	5.76818432477693	2.45154083301783	0.918386234446348	0.411426245726465	4.62877359520165	1.13750352374994	3.33771109212829	3.13750352374994	2.40053792958373	1.71369581484336	5.14404636961671	0	1.20789285164133	5.28872767951457	3.03562390973072	1.7311832415722	0.0285691521967709	4.82323984413102	0.925999418556223	2.85399564717639	0.575312330687437	7.66156434933973	6.65892551149237	3.93640237772506	4.99638874644762	2.58496250072116	9.04562316532876	0.545968369105293	6.01636259876089	6.96312728059279	7.14639047567022	2.33913738491959	3.26903314645524	5.44559429134118	0.367371065648529	0.0285691521967709	1	2.61588707391606	0.55581615506164	2.9126498648972	2.81966818349646	0.0565835283663675	0.389566811762726	3.46466826700344
29	306293	Day16	1.67355642399014	4.15299460549244	12.9759446697462	7.23054888663476	3.51222688651396	2.19849415363908	1.74846123300404	6.30597052098439	4.36527259976453	4.22265002245148	7.00831656373499	5.91838623444635	5.12722055048807	4.76659516172927	0	3.59931779369823	6.34731131636529	5.88239850405388	7.56734769628426	0	6.6915341649192	2.8073549220576	6.16128307454201	1.4541758931858	9.46974355519244	8.59875971275015	4.70265754339091	5.18863829456139	6.20045727142857	11.9571455830091	0.790772037862	6.31759350462347	5.10223819393074	8.39081383218837	5.24868662687383	6.05028401430171	6.28095631383106	2.05311133645956	0.137503523749935	3.68929916053589	3.90207357931074	1.66448284036468	4.41751500288509	3.86789646399265	0.070389327891398	2.45680614923047	6.74765593293239
30	243077	Day16	6.38059093426592	4.08576455377831	12.9072887845962	5.9217219470096	2.99819550315325	3.75595576955096	0.910732661902913	6.42944858847896	2.98550043030489	4.07724299893246	6.27388882366849	4.82731094394967	4.25398926623079	9.114367024952	0.516015147003665	1.44890095114513	7.69856577247536	6.65463602852797	6.20241772157518	5.60703434594862	6.09950561709114	4.01167453338092	2.44890095114513	0.970853654340484	9.00688705648122	7.64645070648318	1.75274859140713	4.51664555778096	4.42088657497553	11.0561296344455	0.475084882948783	7.11748726632592	5.59245703726808	7.65176927141799	3.79701297783614	3.88655014732434	5.89530262133331	1.0071955014042	0.400537929583729	3	2.26303440583379	1.59454854955035	2.9126498648972	1.78659636189081	0.0840642647884745	1.18269229751619	8.12830371300865
31	524683	Day16	0.0426443374084937	3.93073733756289	10.8420752936319	4.82222027162153	3.16027483140859	0	0.111031312388744	5.95070169008901	0.704871964456353	1.89917563048051	2.16027483140859	1.63691458035588	0.910732661902913	6.56407325573694	0	0.111031312388744	1.37851162325373	0.53605290024021	0.66902676550963	0	1.44360665147561	0.344828496997441	0.0426443374084937	0.176322772640463	3.36036427654347	3.15380533607904	0.650764559116902	4.36246988875021	0.75702324650746	9.35438163211332	0.070389327891398	0.238786859587116	1.51096191927738	6.88215391728701	0.739848102699327	1.22650852980868	5.97269265400426	0.22650852980868	0.0143552929770701	0.298658315564515	3.50207595604579	0.250961573533219	0.773996325111173	0.575312330687437	0.124328135002202	0.0976107966264223	4.48478262307787
32	514591	Day16	3.09254574154357	4.2364926183813	12.5127330567525	5.20437551131909	2.611172380044	3.02147972741045	0.475084882948783	6.66945202565741	2.42492208821069	1.36176835941915	5.1197711619529	3.95884267524324	3.26002565596146	7.14455628198228	0.214124805352847	0.150559676575381	3.07210580048042	1.60407132366886	4.53044535469291	1.04264433740849	3.78659636189081	1.42223300068305	0.526068811667588	0.613531652917927	5.80167602925359	4.97544676564096	0.895302621333307	4.07553263116736	2.16671544496642	10.7513264668627	0.137503523749935	2.94485844580754	2.30742852519225	7.04351949366274	2.85996954822103	2.41683974191283	5.92481250360578	1.11103131238874	0.0285691521967709	1.06350294230616	1.48026512205446	0.871843648509318	1.59454854955035	1.4594316186373	0.238786859587116	0.704871964456353	8.22342254993494
33	614537	Day16	0.22650852980868	4.22881869049588	12.7443145924446	6.65449282588346	3.96069703930431	0.189033824390017	1.23878685958712	6.91635721109679	2.20476675065461	5.06953032516231	5.05788344889963	3.26002565596146	2.71369581484336	8.38857702855218	0	1.54101915313356	9.4797802640291	8.2280009315858	6.60836572316364	0.238786859587116	7.30149619498255	4.85449441815488	4.68144926531496	1.06350294230616	9.11647392790941	8.03188036558718	0.933572638261024	5.6724253419715	5.83769100042856	11.2286684019348	1.41142624572647	7.00932477555286	7.32481060342048	9.35056354588431	3.46727948045998	4.43629511983936	5.85474373899554	0.356143810225275	0.0976107966264223	2.39231742277876	3.65306001710456	0.55581615506164	3.32768736417605	2.6915341649192	0.189033824390017	0.839959587489532	9.05975003503153
34	743951	Day16	0.150559676575381	4.18030701996943	12.2309090831365	5.15055967657538	2.46466826700344	0.475084882948783	0.344828496997441	5.62993940943954	1.15055967657538	3.0036022366802	4.52857131887076	2.83592407425437	2.58736499093646	8.41235813720898	0	1.4905701304462	5.6562103201826	4.58135124716878	6.1101961777542	0.0285691521967709	5.49153246180432	3.72574115650395	6.56529252058102	0.526068811667588	7.40284153255129	7.71486368308623	1.03562390973072	4.89627184880738	4.74523733212975	10.4342112034856	1.1243281350022	6.41751500288509	4.47248777146274	8.35297033824593	2.95791459863299	1.21412480535285	5.56102057782927	0.20163386116965	0.137503523749935	1.77820857639809	1.83187724119167	0.526068811667588	2.30451104180995	1.50080205305716	0.422233000683048	0.432959407276106	9.44445587438053
35	757158	Day16	7.66327345072828	3.70818723602071	11.9568443944429	5.58466190794147	2.67355642399014	3.56437816856506	0.367371065648529	6.17751920259781	2.42492208821069	2.0703893278914	5.14934066928622	3.74631276642546	3.16671544496642	7.03760186043555	0.948600847493356	1.03562390973072	3.88557436437143	1.70043971814109	2.56071495447448	7.00112666545428	5.57470704641555	1.77820857639809	0.20163386116965	0.739848102699327	7.08470210801199	6.00495075995105	3.16188768237689	3.78764141448333	2.3305584000308	10.1709265252874	0.0840642647884745	1.48542682717024	5.22303633790187	8.56086777424485	3.32768736417605	2.54843662469604	6.04308198189566	1.26303440583379	0.411426245726465	2.01792190799726	2.38956681176273	0.831877241191673	2.23878685958712	1.25096157353322	0.0976107966264223	1.15055967657538	2.1407786557828
[truncated: 18 more columns]
