# Supplementary material for: Evolution of the tumor immune landscape during treatment with tebentafusp, a T cell receptor-CD3 bispecific
Source: Cell Rep Med. 2025 Apr 15;6(4):102076. doi: 10.1016/j.xcrm.2025.102076 (PMC12047528; doi:10.1016/j.xcrm.2025.102076)
Supplement: Table S7. Gene expression at progression, related to Figure 6 [file mmc5.csv]

SUBJID	Visit	B2M	CD3D	CD3E	CD3G	GZMB	HLA-A	PMEL	PRF1	PSMB8	PSMB9	TAP1	TAP2	TAPBP
800288	Progression	12.62001587	5.263410059	3.672425342	3.124328135	2.160274831	10.61217739	9.954327194	1.883620816	6.889108442	5.121015401	6.615592857	6.260590275	5.478648295
556114	Progression	12.35173432	5.536985376	4.361768359	3.959770155	1.250961574	11.58629563	9.76183376	2.003602237	6.801288017	5.560409266	7.209550842	5.868884273	4.835924074
405800	Progression	11.54988572	5.294253136	4.048759312	3.371558863	2.472487771	9.114913555	8.795585145	2.257010618	5.806066226	4.140778656	5.17951105	5.032100843	5.078097423
352001	Progression	13.01543073	5.22342255	3.727920455	3.499527024	1.137503524	11.17748183	7.64031725	1.531069493	7.624393382	6.15704371	7.821136186	7.054414388	5.674121633
169695	Progression	11.11948587	2.972692654	2.114367025	1.495695163	1.14404637	7.769176663	3.979110755	1.292781749	5.314333994	3.341985747	3.967168608	4.39848719	4.006298024
731748	Progression	11.23078903	4.442943496	2.887525271	2.469885976	1.304511042	9.220450884	11.22120042	1.014355293	6.214319121	3.830863757	6.063934306	5.431288654	3.892391026
245044	Progression	11.7287751	4.483493351	3.451540833	2.778208576	0.910732662	10.81057967	9.898948983	1.10433666	6.174725988	4.416164165	6.03562391	5.368419155	3.217230716
906263	Progression	10.52546208	2.372952098	1.35614381	0.831877241	0.263034406	7.139039668	2.124328135	0.443606651	3.671293372	2.370164281	2.448900951	1.929790998	2.253989266
213659	Progression	10.42362019	2.014355293	1.232660757	0.782408565	0.970853654	7.979396613	10.21388187	0.378511623	5.029011087	2.500802053	3.694880193	3.001802243	2.414135533
785038	Progression	11.1397304	4.21023299	2.994579724	2.671293372	0.411426246	10.70736776	9.038425207	1.070389328	6.10706011	4.592158002	6.855989697	6.21159632	4.215678597
484694	Progression	11.30189625	2.746312766	1.963474124	1.819668183	0.799087306	10.77147296	7.180008583	0.731183242	5.854245054	3.673556424	6.541019153	5.63284983	4.252476214
837869	Progression	12.36466818	4.967168608	3.528571319	3.19061486	2.140778656	10.72716318	8.983592197	2.070389328	7.39848719	6.347311316	7.781162969	6.808385051	4.702103407
997173	Progression	12.58643638	5.147306699	4.020591095	3.267535798	1.992768431	10.73722199	10.51013118	1.847996907	6.424082287	5.272023189	6.671434917	5.585863903	4.439623138
977313	Progression	11.74562391	5.297558281	3.818646083	3.428946345	2.10433666	9.23500898	10.3188817	2.097610797	6.411934625	5.72492307	7.680183682	7.55880334	5.412781525
