# Supplementary material for: Evolution of the tumor immune landscape during treatment with tebentafusp, a T cell receptor-CD3 bispecific
Source: Cell Rep Med. 2025 Apr 15;6(4):102076. doi: 10.1016/j.xcrm.2025.102076 (PMC12047528; doi:10.1016/j.xcrm.2025.102076)
Supplement: Table S8. Patient metadata, related to Figures 1 and 2 and Table 1 [file mmc6.csv]

SUBJID	OS	OS_censorflag	PFS	PFS_censorflag	BOR	Best tumor reduction	Previous anti-PD1/anti-PDL1	Previous anti-CTLA4	GNAQ	GNA11	SF3B1	BAP1	BAP1_CNV	Tumor infiltration status
620310	51.219712525667354	0	39.45790554414784	0	SD	-29.5	N	N	NA	NA	NA	NA	NA	NA
169413	9.199178645	0	0.032854209	1	NE	NA	Y	Y	NA	NA	NA	NA	NA	NA
951788	59.36755646817249	1	31.277207392197127	0	PR	-60.5	Y	N	NA	NA	NA	NA	NA	NA
483816	10.57905544147844	0	3.8439425051334704	0	SD	14.1	Y	N	NA	NA	NA	NA	NA	Inflamed
279043	1.1498973305954825	0	1.1498973305954825	0	PD	19.6	Y	N	NA	NA	NA	NA	NA	Deserted
807933	23.326488706365502	0	3.7453798767967146	0	SD	8.5	N	N	Y	N	N	N	loss	Inflamed
380081	35.285420944558524	1	2.8254620123203287	0	SD	32	Y	N	N	Y	N	N	loss	Excluded
902422	1.839835728952772	1	1.8069815195071868	0	PD	41.6	N	N	NA	NA	NA	NA	NA	Inflamed
167986	2.9568788501026693	0	1.7084188911704312	0	PD	83.4	N	N	Y	N	N	N	diploid	Excluded
323907	16	1	9.034907597535934	0	SD	-4.3	N	N	NA	NA	NA	NA	NA	Inflamed
405800	42.15195071868583	0	8.31211499	0	SD	-16	Y	N	NA	NA	NA	NA	NA	NA
352001	40.18069815195072	0	14.784394250513348	0	SD	-1.6	N	N	NA	NA	NA	NA	NA	NA
245044	21.322381930184804	0	1.8726899383983573	0	PD	2.5	Y	N	N	N	N	N	loss	Inflamed
444742	47.605749486652975	0	28.813141683778234	1	SD	-24.5	Y	N	NA	NA	NA	NA	NA	Inflamed
266751	21.22381930184805	0	3.811088295687885	0	SD	-2.6	N	N	N	N	N	N	diploid	Inflamed
455447	9.889117043	0	2.6611909650924024	0	SD	-35.9	N	N	N	N	N	N	diploid	Inflamed
997173	22.93223819301848	0	1.9712525667351128	0	PD	47	N	N	N	Y	N	N	loss	Inflamed
565025	13.535934291581109	0	3.515400410677618	0	SD	-7.8	N	N	Y	N	N	N	diploid	Inflamed
565519	2.9897330595482545	0	2.9897330595482545	0	PD	NA	N	N	Y	N	N	N	diploid	Excluded
922769	4.632443531827516	0	0.032854209	1	NE	NA	N	N	N	Y	N	N	loss	Inflamed
770603	30.357289527720738	0	12.22176591	1	SD	-30.3	Y	N	Y	N	Y	N	diploid	Inflamed
299803	12.780287474332649	0	1.7741273100616017	0	PD	-13.6	N	N	N	N	N	N	diploid	Deserted
972587	32.75564681724846	1	5.388090349075975	0	SD	4	N	N	Y	N	N	N	diploid	Excluded
321386	60.41889117043121	1	14.652977412731007	0	SD	NA	N	N	NA	NA	NA	NA	NA	Inflamed
976065	54.078028747433265	1	1.511293634	0	PD	5.2	Y	N	NA	NA	NA	NA	NA	Deserted
589377	49.08418891170431	0	7.162217659137577	0	SD	-2.1	Y	N	NA	NA	NA	NA	NA	Inflamed
120074	26.64476386036961	0	5.585215605749487	0	SD	-19	Y	Y	NA	NA	NA	NA	NA	Inflamed
575652	37.91375770020534	0	13.86447638603696	0	SD	-3.7	Y	N	NA	NA	NA	NA	NA	Inflamed
625312	3.8767967145790556	0	1.7412731006160165	0	PD	88.7	Y	N	NA	NA	NA	NA	NA	Inflamed
472666	16.75564681724846	0	1.4455852156057496	0	PD	-5.7	Y	N	NA	NA	NA	NA	NA	Inflamed
176135	4.303901437371663	0	1.6098562628336757	0	PD	59.4	Y	N	NA	NA	NA	NA	NA	Inflamed
757158	1.839835728952772	0	1.839835728952772	0	PD	NA	Y	N	N	N	N	N	diploid	Inflamed
258886	31.11293634	0	3.679671457905544	0	SD	-30.8	N	N	NA	NA	NA	NA	NA	NA
158292	13.10882957	0	1.839835728952772	0	PD	21	Y	Y	NA	NA	NA	NA	NA	Inflamed
178256	50.59548254620123	1	25.75770020533881	1	PR	-34.4	Y	Y	NA	NA	NA	NA	NA	NA
971828	1.4455852156057496	0	0.9856262833675564	0	PD	35.7	Y	N	NA	NA	NA	NA	NA	Inflamed
278051	22.767967145790553	0	2.0698151950718686	0	PD	54.9	N	N	NA	NA	NA	NA	NA	Inflamed
769328	19.21971252566735	0	4.008213552361396	0	SD	-14.9	N	N	N	Y	Y	N	diploid	Inflamed
468957	10.316221765913758	0	1.7084188911704312	0	PD	45.6	Y	Y	NA	NA	NA	NA	NA	Inflamed
431624	30.127310061601644	0	1.7741273100616017	0	PD	-7.9	Y	N	NA	NA	NA	NA	NA	Inflamed
713913	3.4168377823408624	0	3.4168377823408624	0	SD	-0.2	Y	N	NA	NA	NA	NA	NA	Inflamed
970760	6.7351129363449695	0	1.8069815195071868	0	PD	-18.2	Y	N	NA	NA	NA	NA	NA	Inflamed
352363	34.13552361396304	0	6.012320328542095	0	SD	9.7	N	N	NA	NA	NA	NA	NA	Inflamed
798047	13.765913757700206	0	1.7412731006160165	0	PD	83.6	Y	N	NA	NA	NA	NA	NA	NA
694082	4.960985626283367	0	1.839835728952772	0	PD	37	Y	N	NA	NA	NA	NA	NA	NA
210612	42.57905544147844	1	5.519507186858316	0	SD	8.5	Y	N	NA	NA	NA	NA	NA	Inflamed
707302	28.484599589322382	0	1.9055441478439425	0	PD	20.6	N	N	NA	NA	NA	NA	NA	Inflamed
475361	24.640657084188913	0	8.804928131416839	0	SD	-12.8	N	N	N	N	N	N	diploid	Inflamed
793055	11.433264887063656	0	1.7741273100616017	0	PD	36.3	Y	N	NA	NA	NA	NA	NA	Inflamed
820612	5.880903490759754	0	5.880903490759754	0	SD	1.8	Y	N	NA	NA	NA	NA	NA	Inflamed
977749	10.349075975359343	0	1.9712525667351128	0	PD	-1	Y	N	NA	NA	NA	NA	NA	Inflamed
611259	20.238193018480494	0	10.940451745379876	0	PR	-34.3	Y	N	N	Y	N	N	loss	Inflamed
602379	4.008213552361396	0	4.008213552361396	0	SD	17.2	Y	Y	Y	N	N	N	diploid	Inflamed
277066	2.4969199178644765	0	2.102669404517454	0	NE	NA	N	N	Y	N	Y	N	diploid	Inflamed
946641	14.127310061601642	0	3.646817248459959	0	SD	3.8	Y	N	N	Y	N	N	loss	Inflamed
130839	23.88501026694045	0	7.425051334702259	0	SD	-4.8	Y	N	NA	NA	NA	NA	NA	Excluded
638310	32.68993839835729	0	12.02464065708419	0	PR	-72.4	Y	N	N	N	N	N	loss	Inflamed
614317	30.324435318275153	0	3.5811088295687883	0	SD	15.4	Y	N	Y	N	N	N	loss	Inflamed
533150	36.53388090349076	1	12.484599589322382	0	PR	-85.4	Y	N	NA	NA	NA	NA	NA	Inflamed
432456	2.2669404517453797	1	1.1827515400410678	0	PD	9.3	N	N	N	Y	N	N	diploid	Deserted
533262	31.67145790554415	0	17.05133470225873	1	SD	-13.8	Y	N	N	N	N	N	diploid	Inflamed
456033	2.0369609856262834	0	2.0369609856262834	0	PD	NA	N	N	NA	NA	NA	NA	NA	Inflamed
160813	11.827515400410677	0	5.585215605749487	0	SD	-1.5	N	N	N	Y	N	N	loss	Excluded
335124	36.59958932238193	1	16.55852156057495	0	SD	-9.2	N	N	NA	NA	NA	NA	NA	NA
777329	17.37987679671458	0	1.8726899383983573	0	PD	16.6	Y	N	NA	NA	NA	NA	NA	NA
178190	9.396303901437372	0	1.9383983572895278	0	PD	18	N	N	NA	NA	NA	NA	NA	NA
351871	6.3408624229979464	0	1.675564681724846	0	PD	5.3	N	N	NA	NA	NA	NA	NA	Inflamed
691442	34.06981519507187	1	7.687885010266941	0	SD	-2.8	Y	Y	NA	NA	NA	NA	NA	Inflamed
901658	7.983572895277208	0	1.8726899383983573	0	PD	47.2	N	N	NA	NA	NA	NA	NA	Inflamed
524683	18.069815195071868	0	1.839835728952772	0	PD	1.1	Y	Y	Y	N	N	Y	loss	Excluded
857444	15.24435318275154	0	5.519507186858316	0	SD	-8.7	Y	Y	NA	NA	NA	NA	NA	Deserted
743951	3.975359342915811	0	1.839835728952772	0	PD	7.7	N	N	N	Y	N	N	loss	Inflamed
902547	12.22176591	0	3.8439425051334704	0	SD	5.9	Y	Y	NA	NA	NA	NA	NA	Inflamed
399066	6.636550308008213	0	3.646817248459959	0	SD	10.2	N	N	N	Y	Y	N	diploid	Inflamed
247903	28.451745379876797	0	17.57700205338809	0	SD	-11.9	Y	Y	N	Y	N	N	loss	Inflamed
141565	26.02053388090349	0	12.386036960985626	1	SD	NA	N	N	Y	Y	N	Y	loss	Inflamed
624305	33.74127310061601	0	1.9055441478439425	0	PD	54.9	Y	Y	NA	NA	NA	NA	NA	Inflamed
306293	13.207392197125257	0	7.392197125256674	1	SD	-10.4	Y	Y	Y	N	N	N	diploid	Inflamed
725617	9.921971252566735	0	0.032854209	1	NE	NA	Y	N	NA	NA	NA	NA	NA	NA
368653	21.913757700205338	0	1.7084188911704312	0	PD	-9.6	Y	Y	NA	NA	NA	NA	NA	Inflamed
320739	0.8870636550308009	0	0.8870636550308009	0	PD	NA	Y	Y	NA	NA	NA	NA	NA	Inflamed
478291	22.537987679671456	0	1.8726899383983573	0	PD	33.8	Y	Y	N	Y	N	N	loss	Inflamed
973863	16.985626283367555	0	1.7412731006160165	0	PD	15.2	Y	N	NA	NA	NA	NA	NA	Inflamed
457327	4.5338809034907595	0	4.5338809034907595	0	SD	2.7	Y	Y	NA	NA	NA	NA	NA	Excluded
458995	34.20123203285421	0	1.6098562628336757	0	PD	-29.3	Y	N	N	Y	N	N	loss	Inflamed
511941	10.907597535934292	0	0.032854209	1	NE	NA	N	N	NA	NA	NA	NA	NA	NA
302811	3.4496919917864477	0	2.0698151950718686	0	PD	18.2	Y	Y	N	N	Y	N	diploid	Inflamed
425116	29.404517453798768	0	7.260780287474333	0	SD	-23.2	N	N	N	Y	N	N	loss	Inflamed
928265	37.158110882956876	0	6.899383983572895	0	SD	-12.7	N	N	Y	N	N	N	diploid	Inflamed
503252	3.186858316221766	0	3.186858316221766	0	PD	NA	Y	Y	NA	NA	NA	NA	NA	NA
341409	61.568788501026695	1	39.42505133470226	1	PR	-55.6	N	N	NA	NA	NA	NA	NA	Inflamed
731748	4.205338809034908	0	1.675564681724846	0	PD	1.6	N	Y	NA	NA	NA	NA	NA	Inflamed
290459	17.675564681724847	0	2.759753593429158	0	SD	11.1	N	Y	Y	N	Y	N	diploid	Inflamed
785038	12.813141683778234	0	2.759753593429158	0	SD	18.6	Y	N	Y	N	N	N	loss	Inflamed
473464	44.681724845995895	0	11.991786447638603	0	SD	-11	Y	N	Y	N	N	N	diploid	Inflamed
484694	15.80287474332649	0	1.9712525667351128	0	PD	NA	N	Y	Y	N	N	N	loss	Inflamed
837869	51.61396303901437	1	1.9712525667351128	0	PD	14	Y	N	N	N	N	N	loss	Inflamed
532477	9.429158110882957	0	1.9055441478439425	0	PD	13.7	Y	Y	N	Y	Y	N	diploid	Inflamed
214199	42.48049281314169	0	7.490759753593429	0	SD	-27.1	N	Y	N	Y	N	N	loss	Inflamed
475396	45.86447638603696	1	1.9712525667351128	0	PD	21.6	N	N	N	Y	N	N	loss	Inflamed
452857	42.71047227926078	1	10.546201232032855	0	SD	-3.1	N	Y	N	N	N	N	diploid	Excluded
861919	9.757700205338809	0	1.6427104722792607	0	PD	54.3	Y	N	NA	NA	NA	NA	NA	NA
108848	28.61601642710472	0	24.870636550308006	0	SD	-23.2	Y	Y	NA	NA	NA	NA	NA	NA
288133	7.326488706365503	0	5.453798767967146	0	SD	2.4	Y	Y	N	Y	N	Y	loss	Inflamed
340561	34.234086242299796	0	9.199178645	0	PR	-58.7	N	Y	NA	NA	NA	NA	NA	NA
141678	33.609856262833674	1	11.958932238193018	0	SD	1	Y	N	NA	NA	NA	NA	NA	Inflamed
996535	45.667351129363446	1	31.408624229979466	1	SD	NA	Y	Y	NA	NA	NA	NA	NA	Inflamed
962391	2.299794661190965	0	2.299794661190965	0	PD	11.1	Y	Y	NA	NA	NA	NA	NA	Inflamed
787447	10.414784394250514	0	1.7741273100616017	0	PD	3.2	Y	N	NA	NA	NA	NA	NA	NA
980678	6.997946611909651	0	1.8069815195071868	0	PD	11.9	N	N	N	N	N	N	diploid	Inflamed
154911	7.917864476386037	0	1.839835728952772	0	PD	47.4	N	N	NA	NA	NA	NA	NA	Excluded
426569	1.839835728952772	0	1.839835728952772	0	PD	NA	N	N	N	Y	N	N	loss	Inflamed
654272	17.478439425051334	0	2.102669404517454	0	PD	33.1	N	N	Y	Y	N	N	diploid	Inflamed
662072	16.82135523613963	0	1.7741273100616017	0	PD	51	Y	N	N	Y	N	N	loss	Inflamed
883762	5.420944558521561	1	3.5811088295687883	0	SD	18.5	Y	Y	NA	NA	NA	NA	NA	Inflamed
314116	6.373716632443532	0	1.8726899383983573	0	PD	26.1	Y	Y	NA	NA	NA	NA	NA	Inflamed
538143	32.591375770020534	1	3.7453798767967146	0	SD	10.5	Y	Y	NA	NA	NA	NA	NA	NA
175028	13.404517453798768	0	7.129363449691992	0	SD	1.6	Y	Y	NA	NA	NA	NA	NA	Deserted
614537	4.829568788501026	0	1.839835728952772	0	PD	11.9	Y	Y	N	N	Y	N	gain	Excluded
874731	35.252566735112936	1	1.8726899383983573	0	PD	-9.7	Y	N	N	Y	N	N	diploid	NA
486847	11.597535934291582	0	1.8069815195071868	0	PD	39.7	Y	N	Y	N	N	N	loss	Inflamed
514591	7.425051334702259	0	3.5482546201232035	0	SD	3.4	N	N	N	Y	N	N	loss	Inflamed
678420	6.078028747433265	0	6.078028747433265	0	SD	0.7	Y	N	Y	N	N	N	loss	Deserted
989492	12.254620123203285	0	4.698151950718686	0	SD	8.2	N	N	Y	N	Y	N	diploid	Deserted
719525	5.453798767967146	0	1.7741273100616017	0	PD	13.2	N	N	NA	NA	NA	NA	NA	NA
775646	8.673511293634498	0	1.7084188911704312	0	PD	29	Y	N	N	Y	N	N	loss	Inflamed
172459	35.94250513347023	1	1.7412731006160165	0	PD	37.1	Y	Y	NA	NA	NA	NA	NA	Inflamed
199520	12.353182751540041	0	0.032854209	1	NE	NA	Y	N	NA	NA	NA	NA	NA	NA
304905	70.63655030800821	1	3.679671457905544	0	SD	9.5	Y	Y	NA	NA	NA	NA	NA	NA
556114	29.60164271047228	0	0.032854209	1	NE	NA	N	Y	NA	NA	NA	NA	NA	NA
671043	25.462012320328544	0	14.620123203285422	0	SD	-12.3	N	Y	NA	NA	NA	NA	NA	NA
918780	30.521560574948666	0	3.679671457905544	0	SD	-21.8	N	Y	NA	NA	NA	NA	NA	NA
169695	4.632443531827516	0	0.032854209	1	NE	NA	Y	N	NA	NA	NA	NA	NA	Inflamed
213659	10.973305954825461	0	1.9055441478439425	0	PD	55	Y	N	N	N	N	N	diploid	Inflamed
958730	29.437371663244353	0	14.685831622176591	0	SD	-1.8	Y	Y	NA	NA	NA	NA	NA	NA
401159	39.52361396303901	0	11.958932238193018	0	SD	-11.2	Y	N	N	N	N	N	diploid	Inflamed
977313	42.90759753593429	1	5.059548254620124	0	SD	9.8	Y	N	NA	NA	NA	NA	NA	Inflamed
243077	37.125256673511295	0	5.519507186858316	0	SD	-13.3	Y	Y	N	Y	Y	N	loss	Inflamed
928262	11.33470226	0	3.2197125256673513	0	SD	-0.6	Y	Y	N	N	N	N	diploid	Inflamed
800288	70.89938398357289	1	12.02464065708419	0	SD	-13.1	N	Y	NA	NA	NA	NA	NA	NA
906263	8.476386036960985	0	1.7741273100616017	0	PD	6.6	Y	N	NA	NA	NA	NA	NA	Inflamed
443755	1.7084188911704312	0	1.051334702258727	0	PD	39.5	N	Y	Y	N	Y	N	loss	Inflamed
660392	28.813141683778234	0	13.371663244353183	0	SD	-13.7	Y	Y	NA	NA	NA	NA	NA	Inflamed
188027	29.864476386036962	0	18.46406570841889	0	SD	-11.3	Y	N	NA	NA	NA	NA	NA	Excluded
495201	22.472279260780287	0	3.7125256673511293	0	SD	NA	Y	Y	NA	NA	NA	NA	NA	Deserted
644214	13.305954825462011	0	0.9527720739219713	0	PD	10.7	Y	Y	Y	N	N	N	loss	Inflamed
